# Supplementary material for: Multiple Strategies for Spatial Integration of 2D Layouts within Working Memory
Source: PLoS One. 2016 Apr 21;11(4):e0154088. doi: 10.1371/journal.pone.0154088 (PMC4839648; doi:10.1371/journal.pone.0154088)
Supplement: S1 Dataset — Lines correspond to trials. Time is measured in ms. In the eye-tracking data “1” means fixating the rectangle (“trigger”), “2” fixating the triangle (“context”), “3” fixating the circle (“target”), and “9” fixating somewhere else. (CSV) [file pone.0154088.s001.csv]

experiment	vpname	sex	eye	trialNr	trialID	condition	rotArrayCenter	triggerOrient	hit	miss	RTclick	RTmove	Rtclick_uncorr	Rtmove_uncorr	errortype1	errortype2	clickedRow	ClickedColumn	S1Duration	S2Duration	S1SeqLong	S1triggerNr	S1ContextNr	S1targetNr	S1otherNr	S1triggerDur	S1contextDur	S1targetDur	S1otherDur	v251	S1framelookNr	S1framlookTime	S2SeqLong	S2triggerNr	S2ContextNr	S2targetNr	S2otherNr	S2triggerDur	S2contextDur	S2targetDur	S2otherDur	v263	S2framelookNr	S2framlookTime	S3SeqLong	S3triggerNr	S3ContextNr	S3targetNr	S3otherNr
1	aa_	female	left eye	1	4022000	1&3 same	array	90	0	0			2784	2397	23	40	4	3	2000	2000	1111	4	0	0	0	1721	0	0	0	0	0	0	9133	1	0	2	1	472	0	565	358	0	0	0	31	1	0	1	0
1	aa_	female	left eye	2	8102000	1&2 same	screen	0	0	0			5608	4004	22	40	3	4	2000	2000	12111	4	1	0	0	1339	216	0	0	0	0	0	39	0	0	1	1	0	0	972	294	0	0	0	999919119	3	2	0	6
1	aa_	female	left eye	3	8003000	all same	screen	90	0	0			4022	2067	23	40	3	4	2000	2000	12112	3	2	0	0	872	684	0	0	0	0	0	9333	0	0	3	1	0	0	1024	492	0	0	0	111199	4	0	0	2
1	aa_	female	left eye	4	6002000	all same	array	180	1	0	4416		4416	4024	13	13	2	2	2000	2000	1111	4	0	0	0	1541	0	0	0	0	0	0	111	3	0	0	0	1203	0	0	0	0	0	0	2112	2	2	0	0
1	aa_	female	left eye	5	3712000	2&3 same	array	270	1	0			6452	6062	13	13	4	2	2000	2000	12121	3	2	0	0	996	458	0	0	0	0	0	91	1	0	0	1	417	0	0	594	0	0	0	999999192	1	1	0	7
1	aa_	female	left eye	6	3702000	2&3 same	array	180	0	0			6325	5432	30	31	4	2	2000	2000	199	1	0	0	2	212	0	0	1235	0	0	0	999	0	0	0	3	0	0	0	1399	0	1	268	999999999	0	0	0	12
1	aa_	female	left eye	7	5420000	all diff	screen	180	0	1			0	0	20	20	3	3	2000	2000	11111	5	0	0	0	1523	0	0	0	0	0	0	9232	0	2	1	1	0	484	508	298	0	0	0	919999199	2	0	0	15
1	aa_	female	left eye	8	4912000	2&3 same	screen	180	0	0			2493	1979	29	39	4	2	2000	2000	1229	1	2	0	1	186	838	0	535	0	0	0	992991	1	1	0	4	3	192	0	1082	0	0	0	9911	2	0	0	2
1	aa_	female	left eye	9	4902000	2&3 same	screen	0	0	0			1190	830	23	40	3	2	2000	2000	1221	2	2	0	0	877	708	0	0	0	1	554	2929	0	2	0	2	0	662	0	540	0	0	0	1	1	0	0	0
1	aa_	female	left eye	10	4900000	2&3 same	screen	90	0	0			2413	1877	29	39	2	2	2000	2000	121	2	1	0	0	1206	378	0	0	0	0	0	91921	2	1	0	2	1104	228	0	478	0	0	0	22111	3	2	0	0
1	aa_	female	left eye	11	4812000	1&3 same	screen	270	0	0			2550	2097	29	32	2	2	2000	2000	11	2	0	0	0	1504	0	0	0	0	0	0	912	1	1	0	1	534	176	0	440	0	0	0	919191	3	0	0	3
1	aa_	female	left eye	12	4802000	1&3 same	screen	270	1	0	4054		4054	3646	13	13	2	4	2000	2000	1221	2	2	0	0	1150	420	0	0	0	0	0	212	1	2	0	0	154	910	0	0	0	0	0	9999999	0	0	0	7
1	aa_	female	left eye	13	5522000	2&3 same	screen	90	0	0			3599	3097	29	39	4	2	2000	2000	121	2	1	0	0	972	482	0	0	0	0	0	999222	0	3	0	3	0	712	0	708	0	3	502	9911	2	0	0	2
1	aa_	female	left eye	14	5520000	2&3 same	screen	270	0	0			1488	1139	22	40	4	3	2000	2000	111	3	0	0	0	1424	0	0	0	0	0	0	1991	2	0	0	2	621	0	0	596	0	1	220	92	0	1	0	1
1	aa_	female	left eye	15	5432000	all diff	screen	270	1	0			5497	5074	13	13	2	2	2000	2000	1119	3	0	0	1	1130	0	0	385	0	0	0	22121	2	3	0	0	424	864	0	0	0	0	0	999999999	2	0	0	10
1	aa_	female	left eye	16	4020000	1&3 same	array	0	0	0			2104	1338	29	32	4	4	2000	2000	111	3	0	0	0	1455	0	0	0	0	0	0	939	0	0	1	2	0	0	294	920	0	1	294	2193	1	1	1	1
1	aa_	female	left eye	17	8401000	all same	screen	0	1	0	3392	2168	3392	2168	13	13	4	2	2000	2000	11111	5	0	0	0	1504	0	0	0	0	1	248	2392	0	2	1	1	0	731	234	274	0	1	115	99199911	3	0	0	5
1	aa_	female	left eye	18	4802000	1&3 same	screen	180	0	0			4934	4663	29	32	2	4	2000	2000	912111	4	1	0	1	1258	262	0	178	0	1	262	1992933	1	1	2	3	174	292	471	526	0	2	344	911199999	4	0	0	9
1	aa_	female	left eye	19	3600000	1&3 same	array	0	0	0			5882	3754	29	32	4	2	2000	2000	1221	2	2	0	0	459	914	0	0	0	0	0	9191	2	0	0	2	713	0	0	866	0	0	0	999992399	1	1	3	10
1	aa_	female	left eye	20	4222000	all diff	array	0	0	0			8212	7638	28	31	2	4	2000	2000	12221	2	3	0	0	851	470	0	0	0	0	0	9999	0	0	0	4	0	0	0	1355	0	1	150	999999999	0	0	0	13
1	aa_	female	left eye	21	8203000	1&2 same	screen	0	0	1			0	0	20	20	3	3	2000	2000	1111	4	0	0	0	1179	0	0	0	0	0	0	99339	0	0	2	3	0	0	546	932	0	0	0	999999999	1	0	0	13
1	aa_	female	left eye	22	8101000	1&2 same	screen	90	1	0	3639	2269	3639	2269	13	13	2	2	2000	2000	1111	4	0	0	0	1350	0	0	0	0	0	0	93393	0	0	3	2	0	0	812	574	0	0	0	3933931	1	0	4	2
1	aa_	female	left eye	23	8402000	all same	screen	270	0	0			2573	2257	29	39	4	4	2000	2000	11111	5	0	0	0	1589	0	0	0	0	0	0	92999	0	1	0	4	0	680	0	852	0	1	306	3999	0	0	1	3
1	aa_	female	left eye	24	4320000	2&3 same	array	270	1	0	2926	2439	2926	2439	13	13	4	4	2000	2000	111111	6	0	0	0	1364	0	0	0	0	0	0	999	0	0	0	3	0	0	0	1222	0	0	0	9913	1	0	1	2
1	aa_	female	left eye	25	3612000	1&3 same	array	180	0	0			5924	4195	28	39	2	2	2000	2000	91121	3	1	0	1	1202	150	0	222	0	0	0	91921	2	1	0	2	516	186	0	590	0	1	186	999999311	2	0	1	7
1	aa_	female	left eye	26	5002000	all diff	screen	90	1	0	3811		3811	3427	13	13	4	2	2000	2000	12211	3	2	0	0	1000	414	0	0	0	0	0	929929	0	2	0	4	0	306	0	718	0	0	0	999999119	2	0	0	8
1	aa_	female	left eye	27	8702000	1&2 same	screen	0	0	0			3751	3126	30	39	2	4	2000	2000	1119	3	0	0	1	892	0	0	437	0	2	739	99222	0	3	0	2	0	739	0	678	0	2	671	91199	2	0	0	3
1	aa_	female	left eye	28	5222000	1&3 same	screen	270	0	0			5937	5543	28	39	2	2	2000	2000	111911	5	0	0	1	1147	0	0	204	0	0	0	199	1	0	0	2	330	0	0	737	0	0	0	999222913	3	6	1	6
1	aa_	female	left eye	29	4130000	all diff	array	90	1	0	2413	2078	2413	2078	13	13	4	4	2000	2000	121	2	1	0	0	367	1168	0	0	0	0	0	1323	1	1	2	0	386	664	285	0	0	1	212	999	0	0	0	3
1	aa_	female	left eye	30	3800000	all diff	array	180	1	0			4871	4415	13	13	2	2	2000	2000	122211	3	3	0	0	968	368	0	0	0	1	108	91111	4	0	0	1	1117	0	0	456	0	0	0	9999999	0	0	0	7
1	aa_	female	left eye	31	3902000	all diff	array	90	0	0			3039	2548	30	39	4	4	2000	2000	121111	5	1	0	0	1159	116	0	0	0	0	0	93	0	0	1	1	0	0	601	458	0	0	0	911911991	5	0	0	4
1	aa_	female	left eye	32	8602000	1&2 same	screen	0	0	0			7183	6619	30	39	2	4	2000	2000	111	3	0	0	0	1313	0	0	0	0	0	0	9292229	0	4	0	3	0	714	0	673	0	0	0	919999199	3	2	0	9
1	aa_	female	left eye	33	8002000	all same	screen	180	1	0			9142	8576	13	13	2	2	2000	2000	11111	5	0	0	0	1273	0	0	0	0	1	155	99	0	0	0	2	0	0	0	1622	0	0	0	922929292	3	9	1	6
1	aa_	female	left eye	34	6100000	1&2 same	array	90	1	0	1350	970	1350	970	13	13	4	2	2000	2000	12122	2	3	0	0	424	845	0	0	0	2	211	222	0	3	0	0	0	1164	0	0	0	0	0	91	1	0	0	1
1	aa_	female	left eye	35	3812000	all diff	array	90	0	0			2660	2317	29	39	4	4	2000	2000	1111	4	0	0	0	1241	0	0	0	0	0	0	999	0	0	0	3	0	0	0	1238	0	0	0	99119	2	0	0	3
1	aa_	female	left eye	36	6203000	1&2 same	array	0	1	0	4021	2737	4021	2737	13	13	2	2	2000	2000	112111	5	1	0	0	1130	190	0	0	0	1	154	22	0	2	0	0	0	1193	0	0	0	0	0	99911999	2	0	0	6
1	aa_	female	left eye	37	4232000	all diff	array	270	1	0	1392	1050	1392	1050	13	13	2	2	2000	2000	99999	0	0	0	5	0	0	0	1689	0	1	424	9339	0	0	2	2	0	0	976	330	0	2	492	912	1	1	0	1
1	aa_	female	left eye	38	6003000	all same	array	270	1	0	1485	789	1485	789	13	13	4	2	2000	2000	111	3	0	0	0	1240	0	0	0	0	0	0	11	2	0	0	0	1055	0	0	0	0	0	0	12	1	1	0	0
1	aa_	female	left eye	39	6301000	1&2 same	array	270	1	0	1150	831	1150	831	13	13	4	2	2000	2000	11111	5	0	0	0	1494	0	0	0	0	1	254	11	2	0	0	0	1144	0	0	0	0	0	0	0	0	0	0	0
1	aa_	female	left eye	40	5322000	all diff	screen	0	0	0			5612	4383	29	31	4	4	2000	2000	111	3	0	0	0	1188	0	0	0	0	0	0	99299	0	1	0	4	0	182	0	1002	0	1	256	999991999	1	0	0	9
1	aa_	female	left eye	41	4332000	2&3 same	array	0	0	0			2547	2238	29	39	2	2	2000	2000	1911	3	0	0	1	1110	0	0	210	0	1	650	3293	0	1	2	1	0	242	448	188	0	1	188	991	1	0	0	2
1	aa_	female	left eye	42	6003000	all same	array	90	1	0	2331	1749	2331	1749	13	13	2	2	2000	2000	112929	2	2	0	2	196	332	0	871	0	3	1093	11	2	0	0	0	907	0	0	0	0	0	0	22	0	2	0	0
1	aa_	female	left eye	43	8703000	1&2 same	screen	0	0	0			3174	2646	29	34	2	4	2000	2000	12211	3	2	0	0	969	362	0	0	0	0	0	999929	0	1	0	5	0	156	0	1228	0	0	0	9999	0	0	0	4
1	aa_	female	left eye	44	6000000	all same	array	0	1	0	1032	699	1032	699	13	13	4	4	2000	2000	11121	4	1	0	0	908	404	0	0	0	0	0	222	0	3	0	0	0	1243	0	0	0	0	0	9	0	0	0	1
1	aa_	female	left eye	45	5532000	2&3 same	screen	90	0	0			1686	1309	29	39	2	4	2000	2000	111	3	0	0	0	1523	0	0	0	0	0	0	9199	1	0	0	3	274	0	0	830	0	1	274	29999	0	1	0	4
1	aa_	female	left eye	46	6002000	all same	array	90	1	0	1262	812	1262	812	13	13	4	2	2000	2000	1991	2	0	0	2	545	0	0	620	0	0	0	1	1	0	0	0	879	0	0	0	0	0	0	0	0	0	0	0
1	aa_	female	left eye	47	5112000	all diff	screen	90	1	0	3148	2778	3148	2778	13	13	2	4	2000	2000	1221	2	2	0	0	1099	382	0	0	0	0	0	9991	1	0	0	3	218	0	0	898	0	1	218	999199913	2	0	2	6
1	aa_	female	left eye	48	8001000	all same	screen	0	1	0	2375	2077	2375	2077	13	13	2	4	2000	2000	11121	4	1	0	0	947	334	0	0	0	1	104	99999	0	0	0	5	0	0	0	1544	0	1	472	922923	0	3	1	2
1	aa_	female	left eye	49	6203000	1&2 same	array	90	0	0			2135	1699	29	39	2	4	2000	2000	11111	5	0	0	0	1659	0	0	0	0	0	0	22	0	2	0	0	0	1354	0	0	0	0	0	9999	0	0	0	4
1	aa_	female	left eye	50	5012000	all diff	screen	270	0	0			6855	6609	30	32	4	4	2000	2000	1221	2	2	0	0	1005	422	0	0	0	0	0	99922	0	2	0	3	0	442	0	950	0	1	286	999999999	1	0	0	14
1	aa_	female	left eye	51	6302000	1&2 same	array	180	1	0	1768	1449	1768	1449	13	13	2	2	2000	2000	122112	3	3	0	0	752	548	0	0	0	1	302	239	0	1	1	1	0	406	504	659	0	0	0	0	0	0	0	0
1	aa_	female	left eye	52	3712000	2&3 same	array	0	1	0	2145	1350	2145	1350	13	13	2	2	2000	2000	1911	3	0	0	1	839	0	0	282	0	0	0	99991	1	0	0	4	294	0	0	1138	0	2	434	99111	3	0	0	2
1	aa_	female	left eye	53	5232000	1&3 same	screen	90	1	0	1175	842	1175	842	13	13	4	4	2000	2000	199	1	0	0	2	146	0	0	966	0	1	144	9222	0	3	0	1	0	737	0	522	0	0	0	9999	0	0	0	4
1	aa_	female	left eye	54	6103000	1&2 same	array	180	0	0			1655	1119	29	34	2	2	2000	2000	12211	3	2	0	0	660	496	0	0	0	0	0	21	1	1	0	0	597	740	0	0	0	0	0	999	0	0	0	3
1	aa_	female	left eye	55	4030000	1&3 same	array	0	1	0	1200	751	1200	751	13	13	2	4	2000	2000	199121	3	1	0	2	768	230	0	254	0	4	888	122	1	2	0	0	296	1291	0	0	0	1	296	0	0	0	0	0
1	aa_	female	left eye	56	4332000	2&3 same	array	180	0	0			1203	841	29	39	4	4	2000	2000	1211	3	1	0	0	1163	210	0	0	0	0	0	222	0	3	0	0	0	1051	0	0	0	0	0	19	1	0	0	1
1	aa_	female	left eye	57	6003000	all same	array	180	1	0	1007	691	1007	691	13	13	4	2	2000	2000	111	3	0	0	0	1507	0	0	0	0	0	0	11	2	0	0	0	692	0	0	0	0	0	0	12	1	1	0	0
1	aa_	female	left eye	58	8403000	all same	screen	270	0	0			3997	3624	29	39	4	2	2000	2000	1221	2	2	0	0	872	634	0	0	0	1	738	92	0	1	0	1	0	354	0	502	0	0	0	99991	1	0	0	4
1	aa_	female	left eye	59	3612000	1&3 same	array	90	0	0			4934	4685	29	32	4	4	2000	2000	1219	2	1	0	1	718	244	0	588	0	1	588	339	0	0	2	1	0	0	536	239	0	0	0	3923399	0	1	3	3
1	aa_	female	left eye	60	5232000	1&3 same	screen	180	0	0			2291	1768	29	32	4	4	2000	2000	11111	5	0	0	0	1509	0	0	0	0	1	118	1391	2	0	1	1	453	0	196	368	0	2	612	99999	0	0	0	5
1	ak_	male	right eye	1	4802000	1&3 same	screen	180	0	0			2271	1071	29	32	2	4	2000	2000	1299999	1	1	0	5	328	120	0	830	0	2	592	99999	0	0	0	5	0	0	0	1082	0	0	0	999999993	0	0	1	8
1	ak_	male	right eye	2	6003000	all same	array	90	1	0	1298	761	1298	761	13	13	2	2	2000	2000	991999	1	0	0	5	32	0	0	1265	0	0	0	999	0	0	0	3	0	0	0	688	0	1	186	1999	1	0	0	3
1	ak_	male	right eye	3	6103000	1&2 same	array	180	1	0	2473	1828	2473	1828	13	13	2	4	2000	2000	99999	0	0	0	5	0	0	0	1641	0	0	0	9999999	0	0	0	7	0	0	0	1330	0	0	0	99999239	0	1	1	6
1	ak_	male	right eye	4	8101000	1&2 same	screen	90	1	0	2782	2289	2782	2289	13	13	2	2	2000	2000	1121291	4	2	0	1	800	362	0	178	0	0	0	99999	0	0	0	5	0	0	0	1115	0	1	436	199991299	2	1	0	6
1	ak_	male	right eye	5	6002000	all same	array	180	1	0	2223	1798	2223	1798	13	13	2	2	2000	2000	111121	5	1	0	0	1025	516	0	0	0	2	762	93999	0	0	1	4	0	0	314	760	0	0	0	12999	1	1	0	3
1	ak_	male	right eye	6	4130000	all diff	array	90	1	0	2565	1109	2565	1109	13	13	4	4	2000	2000	13999	1	0	1	3	330	0	270	1063	0	0	0	3999	0	0	1	3	0	0	352	589	0	0	0	99939913	1	0	2	5
1	ak_	male	right eye	7	3712000	2&3 same	array	270	1	0	3435	2447	3435	2447	13	13	4	2	2000	2000	1911999	3	0	0	4	814	0	0	515	0	0	0	31912	2	1	1	1	378	53	46	740	0	1	58	19199292	2	2	0	4
1	ak_	male	right eye	8	3612000	1&3 same	array	180	1	0	4162	2727	4162	2727	13	13	4	4	2000	2000	1191119	5	0	0	2	894	0	0	426	0	1	366	93299	0	1	1	3	0	316	180	516	0	2	248	19122	2	2	0	1
1	ak_	male	right eye	9	3812000	all diff	array	90	1	0	2262	342	2262	342	13	13	2	4	2000	2000	12222	1	4	0	0	276	1195	0	0	0	0	0	91299	1	1	0	3	322	46	0	554	0	1	212	11299	2	1	0	2
1	ak_	male	right eye	10	8402000	all same	screen	270	1	0	2169	1309	2169	1309	13	13	2	4	2000	2000	999	0	0	0	3	0	0	0	1456	0	0	0	99999	0	0	0	5	0	0	0	990	0	0	0	299999	0	1	0	5
1	ak_	male	right eye	11	3712000	2&3 same	array	0	1	0	1523	422	1523	422	13	13	2	2	2000	2000	122	1	2	0	0	498	1220	0	0	0	0	0	1992	1	1	0	2	28	232	0	468	0	0	0	11199239	3	1	1	3
1	ak_	male	right eye	12	6100000	1&2 same	array	90	1	0	1398	891	1398	891	13	13	4	2	2000	2000	1221999	2	2	0	3	312	42	0	694	0	1	20	22221	1	4	0	0	39	1110	0	0	0	0	0	192	1	1	0	1
1	ak_	male	right eye	13	3600000	1&3 same	array	0	1	0	1201	381	1201	381	13	13	4	4	2000	2000	199992	1	1	0	4	228	767	0	478	0	0	0	2122	1	3	0	0	140	1225	0	0	0	2	854	233	0	1	2	0
1	ak_	male	right eye	14	6203000	1&2 same	array	0	1	0	989	471	989	471	13	13	2	2	2000	2000	211212	3	3	0	0	632	721	0	0	0	0	0	222	0	3	0	0	0	1554	0	0	0	0	0	9129	1	1	0	2
1	ak_	male	right eye	15	4900000	2&3 same	screen	90	1	0	2180	990	2180	990	13	13	4	2	2000	2000	1212	2	2	0	0	1104	173	0	0	0	0	0	32	0	1	1	0	0	500	288	0	0	0	0	91922	1	2	0	2
1	ak_	male	right eye	16	6203000	1&2 same	array	90	1	0	1754	920	1754	920	13	13	4	4	2000	2000	999	0	0	0	3	0	0	0	1464	0	0	0	9999991	1	0	0	6	39	0	0	682	0	0	0	9113	2	0	1	1
1	ak_	male	right eye	17	4332000	2&3 same	array	180	1	0	1907	1358	1907	1358	13	13	4	2	2000	2000	29999	0	1	0	4	0	188	0	1431	0	0	0	229222	0	5	0	1	0	748	0	90	0	2	376	91113	3	0	1	1
1	ak_	male	right eye	18	5002000	all diff	screen	90	1	0	2542	1549	2542	1549	13	13	4	2	2000	2000	9192992	1	2	0	4	128	69	0	1110	0	1	24	929992	0	2	0	4	0	216	0	936	0	0	0	99199992	1	1	0	6
1	ak_	male	right eye	19	4020000	1&3 same	array	0	1	0	2167	1409	2167	1409	13	13	4	2	2000	2000	121	2	1	0	0	935	424	0	0	0	1	424	993993	0	0	2	4	0	0	589	366	0	0	0	121	2	1	0	0
1	ak_	male	right eye	20	8003000	all same	screen	90	1	0	1051	540	1051	540	13	13	2	4	2000	2000	9999	0	0	0	4	0	0	0	1666	0	0	0	999	0	0	0	3	0	0	0	886	0	1	560	29999	0	1	0	4
1	ak_	male	right eye	21	6003000	all same	array	180	1	0	2953	262	2953	262	13	13	4	2	2000	2000	1111	4	0	0	0	1320	0	0	0	0	1	58	9999	0	0	0	4	0	0	0	540	0	1	122	12319	2	1	1	1
1	ak_	male	right eye	22	4802000	1&3 same	screen	270	1	0	1712	821	1712	821	13	13	2	4	2000	2000	9999	0	0	0	4	0	0	0	1265	0	0	0	29992222	0	5	0	3	0	936	0	104	0	0	0	22999	0	2	0	3
1	ak_	male	right eye	23	5112000	all diff	screen	90	0	0			3264	2387	30	39	2	2	2000	2000	999919111	4	0	0	9	266	0	0	970	0	2	76	9999992	0	1	0	6	0	586	0	748	0	1	56	199999999	1	0	0	10
1	ak_	male	right eye	24	6301000	1&2 same	array	270	1	0	977	531	977	531	13	13	4	2	2000	2000	999	0	0	0	3	0	0	0	1121	0	0	0	91199	2	0	0	3	244	0	0	126	0	1	70	112	2	1	0	0
1	ak_	male	right eye	25	8702000	1&2 same	screen	0	1	0	1358	831	1358	831	13	13	4	4	2000	2000	2919	1	1	0	2	126	380	0	526	0	0	0	999322	0	2	1	3	0	251	262	422	0	1	262	19333	1	0	3	1
1	ak_	male	right eye	26	8403000	all same	screen	270	1	0	1297	779	1297	779	13	13	2	2	2000	2000	9299	0	1	0	3	0	138	0	1343	0	1	138	399999	0	0	1	5	0	0	98	473	0	1	20	299	0	1	0	2
1	ak_	male	right eye	27	5420000	all diff	screen	180	0	0			1905	362	30	32	4	4	2000	2000	991999999	5	0	0	8	564	0	0	794	0	2	154	9999	0	0	0	4	0	0	0	306	0	1	118	112	2	1	0	0
1	ak_	male	right eye	28	5232000	1&3 same	screen	180	1	0	1767	263	1767	263	13	13	4	2	2000	2000	1111	4	0	0	0	1277	0	0	0	0	0	0	93299	0	1	1	3	0	230	866	496	0	1	100	1339	1	0	2	1
1	ak_	male	right eye	29	5222000	1&3 same	screen	270	1	0	1818	990	1818	990	13	13	4	4	2000	2000	22	0	2	0	0	0	1009	0	0	0	0	0	99239	0	1	1	3	0	276	180	705	0	2	406	993	0	0	1	2
1	ak_	male	right eye	30	5532000	2&3 same	screen	90	1	0	2473	951	2473	951	13	13	4	4	2000	2000	119299	2	1	0	3	840	104	0	448	0	1	98	9	0	0	0	1	0	0	0	578	0	0	0	13933	1	0	3	1
1	ak_	male	right eye	31	8102000	1&2 same	screen	0	1	0	1497	1019	1497	1019	13	13	4	4	2000	2000	111222222	4	6	0	0	332	1230	0	0	0	0	0	9399999	0	0	1	6	0	0	138	1464	0	1	138	133	1	0	2	0
1	ak_	male	right eye	32	6302000	1&2 same	array	180	1	0	1654	262	1654	262	13	13	2	2	2000	2000	112222	2	4	0	0	232	1420	0	0	0	0	0	212922221	2	7	0	1	124	816	0	346	0	1	68	11221	3	2	0	0
1	ak_	male	right eye	33	5520000	2&3 same	screen	270	1	0	1703	1099	1703	1099	13	13	4	4	2000	2000	911111	5	0	0	1	1410	0	0	28	0	0	0	0	0	0	0	0	0	0	0	0	0	0	0	199	1	0	0	2
1	ak_	male	right eye	34	4320000	2&3 same	array	270	1	0	1337	571	1337	571	13	13	4	4	2000	2000	99991111	4	0	0	4	761	0	0	478	0	1	92	9939	0	0	1	3	0	0	338	361	0	0	0	129	1	1	0	1
1	ak_	male	right eye	35	4912000	2&3 same	screen	180	1	0	1503	1088	1503	1088	13	13	4	4	2000	2000	299	0	1	0	2	0	238	0	1170	0	0	0	929	0	1	0	2	0	346	0	1033	0	0	0	29	0	1	0	1
1	ak_	male	right eye	36	3702000	2&3 same	array	180	0	0			2917	2698	29	39	2	4	2000	2000	12	1	1	0	0	76	1492	0	0	0	0	0	21992	1	2	0	2	32	1069	0	176	0	0	0	999999999	0	0	0	11
1	ak_	male	right eye	37	3902000	all diff	array	90	1	0	1420	251	1420	251	13	13	4	2	2000	2000	1121	3	1	0	0	1390	256	0	0	0	0	0	9939	0	0	1	3	0	0	334	798	0	1	334	929	0	1	0	2
1	ak_	male	right eye	38	5322000	all diff	screen	0	1	0	3276	2077	3276	2077	13	13	4	2	2000	2000	2221	1	3	0	0	107	1262	0	0	0	0	0	2239919	1	2	1	3	206	138	56	441	0	3	472	11199113	5	0	1	2
1	ak_	male	right eye	39	8001000	all same	screen	0	1	0	1516	901	1516	901	13	13	2	4	2000	2000	221112321	5	5	1	0	760	455	30	0	0	1	112	93993	0	0	2	3	0	0	561	756	0	0	0	1999	1	0	0	3
1	ak_	male	right eye	40	8203000	1&2 same	screen	0	1	0	2383	1548	2383	1548	13	13	2	4	2000	2000	121	2	1	0	0	1137	532	0	0	0	0	0	93292	0	2	1	2	0	374	340	458	0	1	178	9119999	2	0	0	5
1	ak_	male	right eye	41	8401000	all same	screen	0	1	0	3128	849	3128	849	13	13	4	2	2000	2000	11111	5	0	0	0	1420	0	0	0	0	1	112	9299	0	1	0	3	0	186	0	682	0	1	186	111122339	4	2	2	1
1	ak_	male	right eye	42	5232000	1&3 same	screen	90	0	0			3685	3118	30	39	4	2	2000	2000	19122229	2	4	0	2	324	306	0	634	0	4	544	992	0	1	0	2	0	74	0	76	0	0	0	233392239	0	5	4	3
1	ak_	male	right eye	43	5012000	all diff	screen	270	1	0	1338	989	1338	989	13	13	4	2	2000	2000	921999999	1	1	0	8	142	86	0	1395	0	0	0	999292	0	2	0	4	0	230	0	934	0	0	0	123	1	1	1	0
1	ak_	male	right eye	44	6003000	all same	array	270	1	0	891	580	891	580	13	13	4	2	2000	2000	92222	0	4	0	1	0	1365	0	154	0	1	621	99391	1	0	1	3	22	0	424	758	0	2	146	219	1	1	0	1
1	ak_	male	right eye	45	5432000	all diff	screen	270	1	0	1955	1051	1955	1051	13	13	2	2	2000	2000	22	0	2	0	0	0	542	0	0	0	0	0	239922233	0	4	3	2	0	118	226	562	0	2	556	999922929	0	3	0	7
1	ak_	male	right eye	46	6002000	all same	array	90	1	0	814	380	814	380	13	13	4	2	2000	2000	29	0	1	0	1	0	234	0	786	0	0	0	922	0	2	0	1	0	578	0	174	0	0	0	29219	1	2	0	2
1	ak_	male	right eye	47	4030000	1&3 same	array	0	1	0	1088	630	1088	630	13	13	2	4	2000	2000	12399	1	1	1	2	240	36	20	1147	0	0	0	999	0	0	0	3	0	0	0	1256	0	0	0	99	0	0	0	2
1	ak_	male	right eye	48	4232000	all diff	array	270	1	0	2009	1341	2009	1341	13	13	2	2	2000	2000	299	0	1	0	2	0	248	0	591	0	3	839	3	0	0	1	0	0	0	1381	0	0	0	0	99999	0	0	0	5
1	ak_	male	right eye	49	3612000	1&3 same	array	90	1	0	1155	759	1155	759	13	13	2	4	2000	2000	299	0	1	0	2	0	362	0	1322	0	0	0	99	0	0	0	2	0	0	0	1044	0	0	0	9199	1	0	0	3
1	ak_	male	right eye	50	8703000	1&2 same	screen	0	1	0	1453	929	1453	929	13	13	2	2	2000	2000	299	0	1	0	2	0	192	0	1313	0	0	0	999999999	0	0	0	9	0	0	0	1112	0	1	266	19229	1	2	0	2
1	ak_	male	right eye	51	3800000	all diff	array	180	1	0	1585	1030	1585	1030	13	13	2	2	2000	2000	921	1	1	0	1	114	564	0	176	0	0	0	992199	1	1	0	4	72	222	0	813	0	1	222	9239	0	1	1	2
1	ak_	male	right eye	52	6000000	all same	array	0	1	0	1102	560	1102	560	13	13	4	4	2000	2000	299992	0	2	0	4	0	589	0	744	0	1	220	2292	0	3	0	1	0	852	0	26	0	1	158	11122	3	2	0	0
1	ak_	male	right eye	53	8602000	1&2 same	screen	0	1	0	1908	901	1908	901	13	13	4	4	2000	2000	9191	2	0	0	2	1467	0	0	116	0	1	1234	9999333	0	0	3	4	0	0	454	904	0	2	290	2229993	0	3	1	3
1	ak_	male	right eye	54	8002000	all same	screen	180	1	0	2252	1740	2252	1740	13	13	2	2	2000	2000	112911	4	1	0	1	990	214	0	30	0	0	0	23993	0	1	2	2	0	304	141	322	0	0	0	11339	2	0	2	1
1	ak_	male	right eye	55	5522000	2&3 same	screen	90	1	0	1671	1320	1671	1320	13	13	2	2	2000	2000	912991111	7	1	0	3	463	174	0	196	0	1	28	992999999	0	1	0	10	0	58	0	946	0	2	128	9991999	1	0	0	6
1	ak_	male	right eye	56	4812000	1&3 same	screen	270	1	0	1381	931	1381	931	13	13	4	2	2000	2000	999222	0	3	0	3	0	877	0	138	0	0	0	99912	1	1	0	3	144	139	0	166	0	1	118	2299	0	2	0	2
1	ak_	male	right eye	57	4332000	2&3 same	array	0	1	0	788	351	788	351	13	13	2	4	2000	2000	199	1	0	0	2	326	0	0	74	0	1	326	339	0	0	2	1	0	0	230	3	0	0	0	919299	1	1	0	4
1	ak_	male	right eye	58	4022000	1&3 same	array	90	1	0	1177	801	1177	801	13	13	2	2	2000	2000	1229	1	2	0	1	80	840	0	528	0	0	0	11299	2	1	0	2	180	36	0	426	0	0	0	223	0	2	1	0
1	ak_	male	right eye	59	4222000	all diff	array	0	1	0	1878	1280	1878	1280	13	13	4	2	2000	2000	9299	0	1	0	3	0	1204	0	570	0	1	1204	991199911	4	0	0	6	350	0	0	583	0	2	352	9	0	0	0	1
1	ak_	male	right eye	60	4902000	2&3 same	screen	0	1	0	1045	592	1045	592	13	13	4	4	2000	2000	919111112	6	1	0	3	854	56	0	88	0	2	88	921999	1	1	0	4	230	270	0	689	0	1	11	3	0	0	1	0
1	ar_	female	right eye	1	8402000	all same	screen	270	1	0	2779	1469	2779	1469	13	13	2	4	2000	2000	11219	3	1	0	1	1026	296	0	217	0	0	0	322	0	2	1	0	0	1348	360	0	0	1	360	99111	3	0	0	2
1	ar_	female	right eye	2	3902000	all diff	array	90	1	0	1298	671	1298	671	13	13	4	2	2000	2000	921	1	1	0	1	1512	240	0	188	0	0	0	93222	0	3	1	1	0	1429	186	206	0	2	835	112	2	1	0	0
1	ar_	female	right eye	3	3612000	1&3 same	array	180	1	0	2538	1827	2538	1827	13	13	4	4	2000	2000	111299	3	1	0	2	680	478	0	243	0	0	0	322222	0	5	1	0	0	792	206	0	0	3	634	1133	2	0	2	0
1	ar_	female	right eye	4	5322000	all diff	screen	0	1	0	1891	812	1891	812	13	13	4	2	2000	2000	111111	6	0	0	0	1057	0	0	0	0	0	0	32133	1	1	3	0	142	652	752	0	0	1	308	9111	3	0	0	1
1	ar_	female	right eye	5	6301000	1&2 same	array	270	1	0	1126	350	1126	350	13	13	4	2	2000	2000	11119	4	0	0	1	1258	0	0	114	0	1	272	2322	0	3	1	0	0	1385	220	0	0	1	899	11	2	0	0	0
1	ar_	female	right eye	6	4332000	2&3 same	array	0	1	0	1696	702	1696	702	13	13	2	4	2000	2000	121	2	1	0	0	1240	354	0	0	0	0	0	932221321	2	4	2	1	241	548	438	80	0	1	258	1991	2	0	0	2
1	ar_	female	right eye	7	4812000	1&3 same	screen	270	1	0	902	420	902	420	13	13	4	2	2000	2000	1111	4	0	0	0	1707	0	0	0	0	1	344	2223	0	3	1	0	0	1218	288	0	0	1	646	11	2	0	0	0
1	ar_	female	right eye	8	6003000	all same	array	90	1	0	1862	712	1862	712	13	13	2	2	2000	2000	9112222	2	4	0	1	510	1039	0	80	0	0	0	932223	0	3	2	1	0	1186	403	84	0	0	0	9113	2	0	1	1
1	ar_	female	right eye	9	5232000	1&3 same	screen	90	1	0	991	402	991	402	13	13	4	4	2000	2000	1121	3	1	0	0	1298	260	0	0	0	1	260	121223	2	3	1	0	278	1064	20	0	0	2	420	13	1	0	1	0
1	ar_	female	right eye	10	5112000	all diff	screen	90	1	0	1307	300	1307	300	13	13	2	4	2000	2000	91112	3	1	0	1	1456	113	0	102	0	1	113	23999	0	1	1	3	0	476	56	613	0	1	174	1239	1	1	1	1
1	ar_	female	right eye	11	6003000	all same	array	270	1	0	2072	1399	2072	1399	13	13	4	2	2000	2000	1111	4	0	0	0	1720	0	0	0	0	0	0	11	2	0	0	0	1003	0	0	0	0	0	0	919	1	0	0	2
1	ar_	female	right eye	12	5520000	2&3 same	screen	270	1	0	1336	770	1336	770	13	13	4	4	2000	2000	111	3	0	0	0	1372	0	0	0	0	1	514	9393211	2	1	2	2	765	290	508	78	0	2	980	219	1	1	0	1
1	ar_	female	right eye	13	5232000	1&3 same	screen	180	1	0	1573	1220	1573	1220	13	13	4	2	2000	2000	9211	2	1	0	1	1046	146	0	70	0	0	0	12111	4	1	0	0	812	496	0	0	0	1	146	11111	5	0	0	0
1	ar_	female	right eye	14	6103000	1&2 same	array	180	1	0	2272	860	2272	860	13	13	2	4	2000	2000	912212	2	3	0	1	794	381	0	36	0	0	0	912222	1	4	0	1	306	636	0	290	0	0	0	9111	3	0	0	1
1	ar_	female	right eye	15	4332000	2&3 same	array	180	0	0			3182	2508	30	31	2	2	2000	2000	9121	2	1	0	1	1241	346	0	154	0	1	346	339333	0	0	5	1	0	0	1502	24	0	0	0	999912	1	1	0	4
1	ar_	female	right eye	16	3812000	all diff	array	90	1	0	2113	1720	2113	1720	13	13	2	4	2000	2000	9112221	3	3	0	1	338	406	0	114	0	0	0	332	0	1	2	0	0	564	484	0	0	0	0	99913	1	0	1	3
1	ar_	female	right eye	17	8401000	all same	screen	0	1	0	791	432	791	432	13	13	4	2	2000	2000	1121	3	1	0	0	770	242	0	0	0	0	0	22222	0	5	0	0	0	1417	0	0	0	0	0	19	1	0	0	1
1	ar_	female	right eye	18	3712000	2&3 same	array	270	1	0	1308	751	1308	751	13	13	4	2	2000	2000	1111	4	0	0	0	1554	0	0	0	0	1	364	9332	0	1	2	1	0	929	324	158	0	0	0	11933	2	0	2	1
1	ar_	female	right eye	19	8002000	all same	screen	180	0	0			2168	1660	29	39	2	4	2000	2000	19	1	0	0	1	430	0	0	1095	0	0	0	32399	0	1	2	2	0	432	394	589	0	0	0	91111	4	0	0	1
1	ar_	female	right eye	20	4020000	1&3 same	array	0	1	0	859	431	859	431	13	13	4	2	2000	2000	911	2	0	0	1	1544	0	0	118	0	0	0	3312	1	1	2	0	94	739	418	0	0	0	0	19	1	0	0	1
1	ar_	female	right eye	21	4130000	all diff	array	90	1	0	1003	550	1003	550	13	13	4	4	2000	2000	99121	2	1	0	2	1263	184	0	254	0	0	0	3	0	0	1	0	0	0	260	0	0	0	0	113	2	0	1	0
1	ar_	female	right eye	22	3712000	2&3 same	array	0	1	0	933	361	933	361	13	13	2	2	2000	2000	9119	2	0	0	2	1588	0	0	174	0	0	0	333	0	0	3	0	0	0	1538	0	0	1	800	112	2	1	0	0
1	ar_	female	right eye	23	8001000	all same	screen	0	1	0	717	390	717	390	13	13	2	4	2000	2000	11122	3	2	0	0	848	530	0	0	0	0	0	933113	2	0	3	1	516	0	695	244	0	1	498	13	1	0	1	0
1	ar_	female	right eye	24	4912000	2&3 same	screen	180	1	0	1536	260	1536	260	13	13	4	4	2000	2000	1121	3	1	0	0	1198	278	0	0	0	0	0	9223	0	2	1	1	0	516	612	516	0	0	0	1113	3	0	1	0
1	ar_	female	right eye	25	3800000	all diff	array	180	1	0	2161	1658	2161	1658	13	13	2	2	2000	2000	112211	4	2	0	0	742	418	0	0	0	0	0	3211	2	1	1	0	598	452	384	0	0	0	0	111111	6	0	0	0
1	ar_	female	right eye	26	6203000	1&2 same	array	0	1	0	1604	1250	1604	1250	13	13	2	2	2000	2000	11121	4	1	0	0	1338	202	0	0	0	0	0	323	0	1	2	0	0	728	717	0	0	1	619	9911	2	0	0	2
1	ar_	female	right eye	27	6203000	1&2 same	array	90	1	0	946	502	946	502	13	13	4	4	2000	2000	1221211	4	3	0	0	503	754	0	0	0	1	262	932312	1	2	2	1	64	784	598	190	0	0	0	11	2	0	0	0
1	ar_	female	right eye	28	4902000	2&3 same	screen	0	1	0	823	462	823	462	13	13	4	4	2000	2000	112112	4	2	0	0	1022	381	0	0	0	0	0	9322213	1	3	2	1	76	944	393	126	0	1	251	11	2	0	0	0
1	ar_	female	right eye	29	5002000	all diff	screen	90	1	0	1732	582	1732	582	13	13	4	2	2000	2000	911221	3	2	0	1	780	592	0	136	0	0	0	2219	1	2	0	1	124	966	0	415	0	0	0	1311	3	0	1	0
1	ar_	female	right eye	30	3702000	2&3 same	array	180	1	0	4086	2697	4086	2697	13	13	2	2	2000	2000	91111	4	0	0	1	973	0	0	204	0	0	0	332339	0	1	4	1	0	552	780	164	0	1	164	9911919	3	0	0	4
1	ar_	female	right eye	31	5532000	2&3 same	screen	90	1	0	933	411	933	411	13	13	4	4	2000	2000	1211	3	1	0	0	1197	200	0	0	0	0	0	332211	2	2	2	0	222	742	222	0	0	1	146	1133	2	0	2	0
1	ar_	female	right eye	32	4320000	2&3 same	array	270	1	0	1335	931	1335	931	13	13	4	4	2000	2000	11111	5	0	0	0	1385	0	0	0	0	0	0	3322	0	2	2	0	0	690	878	0	0	0	0	11111	5	0	0	0
1	ar_	female	right eye	33	4030000	1&3 same	array	0	1	0	1246	361	1246	361	13	13	2	4	2000	2000	111	3	0	0	0	1661	0	0	0	0	0	0	3323329	0	2	4	1	0	372	1024	40	0	1	132	1193	2	0	1	1
1	ar_	female	right eye	34	4802000	1&3 same	screen	180	1	0	2665	2108	2665	2108	13	13	2	2	2000	2000	11111	5	0	0	0	1331	0	0	0	0	0	0	993322	0	2	2	2	0	681	364	356	0	2	364	19111113	6	0	1	1
1	ar_	female	right eye	35	3612000	1&3 same	array	90	1	0	1041	491	1041	491	13	13	2	4	2000	2000	122	1	2	0	0	390	1348	0	0	0	0	0	3222222	0	6	1	0	0	1372	208	0	0	0	0	19	1	0	0	1
1	ar_	female	right eye	36	4900000	2&3 same	screen	90	1	0	1353	701	1353	701	13	13	4	2	2000	2000	1121	3	1	0	0	1039	458	0	0	0	0	0	932111	3	1	1	1	920	230	318	170	0	1	170	11	2	0	0	0
1	ar_	female	right eye	37	8702000	1&2 same	screen	0	1	0	920	541	920	541	13	13	4	4	2000	2000	1111	4	0	0	0	1189	0	0	0	0	0	0	93211	2	1	1	1	1158	238	304	190	0	0	0	12	1	1	0	0
1	ar_	female	right eye	38	6000000	all same	array	0	1	0	1121	562	1121	562	13	13	4	4	2000	2000	1112	3	1	0	0	1058	332	0	0	0	0	0	22222	0	5	0	0	0	1544	0	0	0	0	0	2133	1	1	2	0
1	ar_	female	right eye	39	5012000	all diff	screen	270	1	0	1062	561	1062	561	13	13	4	2	2000	2000	1221	2	2	0	0	440	1110	0	0	0	0	0	22313	1	2	2	0	256	968	252	0	0	0	0	9119	2	0	0	2
1	ar_	female	right eye	40	4802000	1&3 same	screen	270	1	0	1021	580	1021	580	13	13	2	4	2000	2000	1211	3	1	0	0	1329	282	0	0	0	0	0	22111	3	2	0	0	1056	376	0	0	0	1	156	13	1	0	1	0
1	ar_	female	right eye	41	8203000	1&2 same	screen	0	1	0	1355	592	1355	592	13	13	2	4	2000	2000	2111	3	1	0	0	1246	310	0	0	0	0	0	9322133	1	2	3	1	372	604	343	112	0	0	0	1133	2	0	2	0
1	ar_	female	right eye	42	8102000	1&2 same	screen	0	1	0	862	261	862	261	13	13	4	4	2000	2000	11219	3	1	0	1	828	146	0	239	0	1	440	3323	0	1	3	0	0	378	1092	0	0	0	0	19	1	0	0	1
1	ar_	female	right eye	43	4232000	all diff	array	270	1	0	918	362	918	362	13	13	2	2	2000	2000	91111	4	0	0	1	1678	0	0	126	0	0	0	3339	0	0	3	1	0	0	1218	179	0	0	0	113	2	0	1	0
1	ar_	female	right eye	44	8403000	all same	screen	270	1	0	898	581	898	581	13	13	2	2	2000	2000	1122	2	2	0	0	584	982	0	0	0	0	0	323299	0	2	2	2	0	444	560	454	0	1	344	13	1	0	1	0
1	ar_	female	right eye	45	6302000	1&2 same	array	180	1	0	2111	959	2111	959	13	13	2	2	2000	2000	1122911	4	2	0	1	812	510	0	28	0	0	0	22211	2	3	0	0	454	74	0	0	0	0	0	11131	4	0	1	0
1	ar_	female	right eye	46	6002000	all same	array	90	1	0	1591	699	1591	699	13	13	4	2	2000	2000	91121	3	1	0	1	1096	334	0	186	0	1	334	932312	1	2	2	1	792	142	260	54	0	3	334	11113	4	0	1	0
1	ar_	female	right eye	47	5420000	all diff	screen	180	1	0	2780	1308	2780	1308	13	13	2	4	2000	2000	11	2	0	0	0	1762	0	0	0	0	0	0	311	2	0	1	0	1318	0	168	0	0	1	756	1999	1	0	0	3
1	ar_	female	right eye	48	5222000	1&3 same	screen	270	1	0	4485		4485	3974	13	13	4	4	2000	2000	91111	4	0	0	1	1399	0	0	232	0	0	0	9332	0	1	2	1	0	351	1204	150	0	0	0	999999119	2	0	1	7
1	ar_	female	right eye	49	4022000	1&3 same	array	90	1	0	2126	930	2126	930	13	13	2	2	2000	2000	9111	3	0	0	1	432	0	0	80	0	1	148	332323	0	2	4	0	0	526	659	0	0	0	0	211	2	1	0	0
1	ar_	female	right eye	50	8003000	all same	screen	90	1	0	1487	303	1487	303	13	13	2	4	2000	2000	911211	4	1	0	1	1250	206	0	136	0	0	0	93233	0	1	3	1	0	586	826	146	0	1	256	1233	1	1	2	0
1	ar_	female	right eye	51	6002000	all same	array	180	1	0	3818	1799	3818	1799	13	13	2	2	2000	2000	11191	4	0	0	1	1407	0	0	58	0	0	0	31392	1	1	2	1	226	96	1196	26	0	1	226	999111111	7	0	1	3
1	ar_	female	right eye	52	6100000	1&2 same	array	90	1	0	1004	512	1004	512	13	13	4	2	2000	2000	1221	2	2	0	0	546	824	0	0	0	1	508	2211	2	2	0	0	1004	332	0	0	0	0	0	1111	4	0	0	0
1	ar_	female	right eye	53	8602000	1&2 same	screen	0	1	0	3393	2567	3393	2567	13	13	4	4	2000	2000	111199	4	0	0	2	1152	0	0	294	0	0	0	22332221	1	5	2	0	206	664	522	0	0	1	316	99111	3	0	0	2
1	ar_	female	right eye	54	3600000	1&3 same	array	0	1	0	1136	620	1136	620	13	13	4	4	2000	2000	11	2	0	0	0	1589	0	0	0	0	0	0	3219	1	1	1	1	742	164	184	136	0	0	0	113	2	0	1	0
1	ar_	female	right eye	55	4222000	all diff	array	0	0	0			2358	1908	29	39	4	4	2000	2000	12122	2	3	0	0	490	877	0	0	0	1	366	999921	1	1	0	4	56	274	0	1062	0	1	230	9999	0	0	0	4
1	ar_	female	right eye	56	6003000	all same	array	180	1	0	4602	2278	4602	2278	13	13	4	2	2000	2000	122	1	2	0	0	990	508	0	0	0	0	0	12913	2	1	1	1	418	528	390	26	0	2	768	9999199	1	0	0	6
1	ar_	female	right eye	57	8703000	1&2 same	screen	0	1	0	986	462	986	462	13	13	2	2	2000	2000	111121	5	1	0	0	1020	136	0	0	0	1	216	93222	0	3	1	1	0	1277	274	136	0	0	0	113	2	0	1	0
1	ar_	female	right eye	58	5432000	all diff	screen	270	1	0	1031	432	1031	432	13	13	2	2	2000	2000	111	3	0	0	0	1558	0	0	0	0	0	0	9332139	1	1	3	2	208	240	646	270	0	1	240	13	1	0	1	0
1	ar_	female	right eye	59	5522000	2&3 same	screen	90	1	0	1589	492	1589	492	13	13	2	2	2000	2000	91111	4	0	0	1	1482	0	0	134	0	0	0	3322332	0	3	4	0	0	653	918	0	0	0	0	11113	4	0	1	0
1	ar_	female	right eye	60	8101000	1&2 same	screen	90	1	0	1570	581	1570	581	13	13	2	2	2000	2000	1121	3	1	0	0	1162	342	0	0	0	0	0	39222293	0	4	2	2	0	804	296	284	0	1	92	1911	3	0	0	1
1	cc_	male	left eye	1	3612000	1&3 same	array	90	0	0			1475	1049	29	32	4	4	2000	2000	1121212	4	3	0	0	1162	494	0	0	0	0	0	222233	0	4	2	0	0	790	695	0	0	0	0	1119	3	0	0	1
1	cc_	male	left eye	2	4332000	2&3 same	array	180	0	0			895	580	28	39	2	4	2000	2000	112112	4	2	0	0	822	782	0	0	0	0	0	222223	0	5	1	0	0	1084	311	0	0	0	0	919	1	0	0	2
1	cc_	male	left eye	3	4222000	all diff	array	0	1	0	3366	3056	3366	3056	13	13	4	2	2000	2000	12121121	5	3	0	0	750	630	0	0	0	0	0	3222311	2	3	2	0	359	680	418	0	0	1	284	119911113	6	0	1	2
1	cc_	male	left eye	4	6003000	all same	array	180	1	0	820	501	820	501	13	13	4	2	2000	2000	1122121	4	3	0	0	470	1052	0	0	0	0	0	221112	3	3	0	0	824	725	0	0	0	1	346	13	1	0	1	0
1	cc_	male	left eye	5	3712000	2&3 same	array	0	1	0	1098	792	1098	792	13	13	2	2	2000	2000	1211121	5	2	0	0	1125	382	0	0	0	1	172	333339	0	0	5	1	0	0	1382	142	0	0	0	133	1	0	2	0
1	cc_	male	left eye	6	6203000	1&2 same	array	0	1	0	3491	2826	3491	2826	13	13	2	2	2000	2000	122122121	4	5	0	0	623	724	0	0	0	0	0	222212	1	5	0	0	440	1106	0	0	0	1	208	911991199	5	0	1	5
1	cc_	male	left eye	7	6100000	1&2 same	array	90	1	0	3231	1021	3231	1021	13	13	4	2	2000	2000	121121	4	2	0	0	1193	394	0	0	0	0	0	2221212	2	5	0	0	714	724	0	0	0	0	0	91119991	4	0	0	4
1	cc_	male	left eye	8	4912000	2&3 same	screen	180	0	0			2998	2636	29	39	4	2	2000	2000	112121	4	2	0	0	939	644	0	0	0	0	0	2231113	3	2	2	0	590	578	376	0	0	1	310	111999999	3	0	0	6
1	cc_	male	left eye	9	4320000	2&3 same	array	270	0	0			1203	701	29	39	2	4	2000	2000	1212121	4	3	0	0	944	602	0	0	0	0	0	3211113	4	1	2	0	754	432	335	0	0	1	118	199	1	0	0	2
1	cc_	male	left eye	10	3612000	1&3 same	array	180	0	0			2022	691	29	32	4	2	2000	2000	1221211	4	3	0	0	932	576	0	0	0	0	0	32123	1	2	2	0	744	370	362	0	0	0	0	1111111	7	0	0	0
1	cc_	male	left eye	11	6003000	all same	array	270	1	0	2216	1900	2216	1900	13	13	4	2	2000	2000	121121	4	2	0	0	1120	392	0	0	0	0	0	322199	1	2	1	2	256	618	178	456	0	1	162	11193	3	0	1	1
1	cc_	male	left eye	12	8401000	all same	screen	0	1	0	737	421	737	421	13	13	4	2	2000	2000	1121212	4	3	0	0	760	858	0	0	0	0	0	2221399	1	3	1	2	152	616	182	535	0	0	0	133	1	0	2	0
1	cc_	male	left eye	13	6000000	all same	array	0	1	0	936	540	936	540	13	13	4	4	2000	2000	1211211	5	2	0	0	908	628	0	0	0	2	332	2212311	3	3	1	0	724	600	218	0	0	0	0	3	0	0	1	0
1	cc_	male	left eye	14	4900000	2&3 same	screen	90	0	0			1165	820	28	39	2	4	2000	2000	1212112	4	3	0	0	1000	563	0	0	0	0	0	199911	3	0	0	3	784	0	0	648	0	0	0	1199	2	0	0	2
1	cc_	male	left eye	15	4332000	2&3 same	array	0	0	0			2951	2317	28	39	4	2	2000	2000	122111	4	2	0	0	1058	380	0	0	0	0	0	3223	0	2	2	0	0	274	1296	0	0	0	0	22211999	2	3	0	3
1	cc_	male	left eye	16	8402000	all same	screen	270	0	0			678	352	29	39	4	4	2000	2000	1212121	4	3	0	0	677	858	0	0	0	2	285	2223299	0	4	1	2	0	1072	284	86	0	0	0	199	1	0	0	2
1	cc_	male	left eye	17	5520000	2&3 same	screen	270	1	0	1073	471	1073	471	13	13	4	4	2000	2000	1212129	3	3	0	1	462	820	0	244	0	0	0	11319	3	0	1	1	626	0	678	205	0	0	0	193	1	0	1	1
1	cc_	male	left eye	18	8702000	1&2 same	screen	0	0	0			3454	3147	29	34	4	2	2000	2000	112111	5	1	0	0	1246	190	0	0	0	0	0	222232	0	5	1	0	0	1312	236	0	0	0	0	111199999	4	0	0	5
1	cc_	male	left eye	19	8602000	1&2 same	screen	0	0	0			1408	939	29	39	4	2	2000	2000	112122	3	3	0	0	602	990	0	0	0	0	0	223	0	2	1	0	0	1368	262	0	0	1	262	1119	3	0	0	1
1	cc_	male	left eye	20	4802000	1&3 same	screen	270	0	0			683	310	23	40	4	3	2000	2000	122212	2	4	0	0	470	1127	0	0	0	0	0	2222	0	4	0	0	0	1594	0	0	0	0	0	199	1	0	0	2
1	cc_	male	left eye	21	8703000	1&2 same	screen	0	0	0			1292	280	28	39	4	4	2000	2000	11212121	5	3	0	0	867	766	0	0	0	1	136	99222	0	3	0	2	0	710	0	608	0	1	260	11199	3	0	0	2
1	cc_	male	left eye	22	8403000	all same	screen	270	0	0			1214	710	29	39	4	2	2000	2000	121211	4	2	0	0	722	880	0	0	0	0	0	2222323	0	5	2	0	0	1106	412	0	0	0	0	1199	2	0	0	2
1	cc_	male	left eye	23	6002000	all same	array	180	1	0	1592	1260	1592	1260	13	13	2	2	2000	2000	112122	3	3	0	0	788	807	0	0	0	0	0	22133	1	2	2	0	194	498	918	0	0	0	0	91113	3	0	1	1
1	cc_	male	left eye	24	5232000	1&3 same	screen	180	0	0			2991	710	29	32	4	4	2000	2000	112122	3	3	0	0	524	989	0	0	0	0	0	123231	2	2	2	0	348	776	490	0	0	2	728	919911119	5	0	0	4
1	cc_	male	left eye	25	4812000	1&3 same	screen	270	0	0			1671	1280	29	32	2	2	2000	2000	12111	4	1	0	0	1338	240	0	0	0	0	0	2233	0	2	2	0	0	708	792	0	0	0	0	91199	2	0	0	3
1	cc_	male	left eye	26	4022000	1&3 same	array	90	0	0			1045	481	29	32	4	2	2000	2000	11222212	3	5	0	0	536	1017	0	0	0	1	162	32229	0	3	1	1	0	1334	118	138	0	0	0	1199	2	0	0	2
1	cc_	male	left eye	27	8003000	all same	screen	90	1	0	997	572	997	572	13	13	2	4	2000	2000	1211	3	1	0	0	1428	212	0	0	0	0	0	3232233	0	3	4	0	0	902	672	0	0	0	0	233	0	1	2	0
1	cc_	male	left eye	28	6103000	1&2 same	array	180	1	0	4087		4087	3756	13	13	2	4	2000	2000	1121211	5	2	0	0	1064	572	0	0	0	0	0	2211321	3	3	1	0	498	762	254	0	0	0	0	111199199	5	0	2	4
1	cc_	male	left eye	29	5232000	1&3 same	screen	90	0	0			887	440	28	39	2	2	2000	2000	11211111	7	1	0	0	1256	244	0	0	0	1	164	32221	1	3	1	0	89	1194	220	0	0	0	0	999	0	0	0	3
1	cc_	male	left eye	30	6003000	all same	array	90	1	0	1264	750	1264	750	13	13	2	2	2000	2000	1211	3	1	0	0	1357	366	0	0	0	0	0	2223	0	3	1	0	0	658	932	0	0	1	60	1133	2	0	2	0
1	cc_	male	left eye	31	3702000	2&3 same	array	180	1	0	815	260	815	260	13	13	2	2	2000	2000	9121121	4	2	0	1	474	1040	0	114	0	0	0	9331333	1	0	5	1	396	0	982	152	0	0	0	23	0	1	1	0
1	cc_	male	left eye	32	5532000	2&3 same	screen	90	1	0	742	381	742	381	13	13	4	4	2000	2000	1122212	3	4	0	0	582	974	0	0	0	0	0	92219	1	2	0	2	190	854	0	306	0	0	0	133	1	0	2	0
1	cc_	male	left eye	33	8102000	1&2 same	screen	0	0	0			661	251	29	39	4	2	2000	2000	122	1	2	0	0	178	1476	0	0	0	0	0	329239	0	2	2	2	0	382	330	817	0	1	354	199	1	0	0	2
1	cc_	male	left eye	34	6301000	1&2 same	array	270	0	0			2435	2119	29	34	2	2	2000	2000	121221	3	3	0	0	625	860	0	0	0	0	0	32211	2	2	1	0	687	756	156	0	0	0	0	191999	2	0	0	4
1	cc_	male	left eye	35	5522000	2&3 same	screen	90	1	0	1249	872	1249	872	13	13	2	2	2000	2000	1121121	5	2	0	0	953	500	0	0	0	1	118	222223	0	5	1	0	0	1298	259	0	0	0	0	993	0	0	1	2
1	cc_	male	left eye	36	8002000	all same	screen	180	1	0	1226	391	1226	391	13	13	2	2	2000	2000	112112	4	2	0	0	838	627	0	0	0	0	0	329333	0	1	4	1	0	478	832	246	0	1	478	1233	1	1	2	0
1	cc_	male	left eye	37	3600000	1&3 same	array	0	1	0	4129		4129	3656	13	13	4	4	2000	2000	9121211	4	2	0	1	890	686	0	176	0	0	0	921133	2	1	2	1	512	272	568	148	0	2	512	111291199	6	1	3	4
1	cc_	male	left eye	38	3800000	all diff	array	180	1	0	1693	760	1693	760	13	13	2	2	2000	2000	1211211	5	2	0	0	1040	364	0	0	0	0	0	931299	1	1	1	3	772	292	152	559	0	1	152	13313	2	0	3	0
1	cc_	male	left eye	39	8001000	all same	screen	0	0	0			935	390	28	39	4	2	2000	2000	121121	4	2	0	0	1051	456	0	0	0	1	260	3222232	0	5	2	0	0	1013	476	0	0	1	244	1199	2	0	0	2
1	cc_	male	left eye	40	4802000	1&3 same	screen	180	1	0	1125	261	1125	261	13	13	2	2	2000	2000	112221	3	3	0	0	974	590	0	0	0	0	0	122232	1	4	1	0	130	1034	296	0	0	0	0	99993	0	0	1	4
1	cc_	male	left eye	41	6203000	1&2 same	array	90	1	0	2806	622	2806	622	13	13	4	4	2000	2000	12121	3	2	0	0	864	828	0	0	0	0	0	3221133	2	2	3	0	322	442	796	0	0	0	0	11999993	2	0	1	5
1	cc_	male	left eye	42	8203000	1&2 same	screen	0	0	0			1164	909	29	39	2	2	2000	2000	112121	4	2	0	0	1068	498	0	0	0	0	0	322233	0	3	3	0	0	786	725	0	0	0	0	9999	0	0	0	4
1	cc_	male	left eye	43	3902000	all diff	array	90	0	0			4399	4106	29	31	2	2	2000	2000	122122	2	4	0	0	466	1128	0	0	0	0	0	22223	0	4	1	0	0	1192	385	0	0	0	0	119199999	3	0	0	8
1	cc_	male	left eye	44	6302000	1&2 same	array	180	1	0	1374	1051	1374	1051	13	13	2	2	2000	2000	112112	4	2	0	0	1364	233	0	0	0	0	0	22233	0	3	2	0	0	668	927	0	0	0	0	1133	2	0	2	0
1	cc_	male	left eye	45	3812000	all diff	array	90	1	0	1700	640	1700	640	13	13	2	4	2000	2000	121211	4	2	0	0	575	802	0	0	0	0	0	3333	0	0	4	0	0	0	1718	0	0	0	0	11313	3	0	2	0
1	cc_	male	left eye	46	4232000	all diff	array	270	0	0			1909	1349	29	39	4	2	2000	2000	121221	3	3	0	0	621	812	0	0	0	0	0	222333	0	3	3	0	0	596	931	0	0	1	51	911199	3	0	0	3
1	cc_	male	left eye	47	5322000	all diff	screen	0	0	0			1853	642	29	31	4	4	2000	2000	121221	3	3	0	0	548	870	0	0	0	0	0	122323	1	3	2	0	122	990	422	0	0	0	0	11119119	6	0	0	2
1	cc_	male	left eye	48	5012000	all diff	screen	270	0	0			2108	1787	29	39	2	2	2000	2000	121121	4	2	0	0	1045	520	0	0	0	0	0	2223	0	3	1	0	0	1238	255	0	0	0	0	91919	2	0	0	3
1	cc_	male	left eye	49	3712000	2&3 same	array	270	1	0	1123	770	1123	770	13	13	4	2	2000	2000	11221211	5	3	0	0	989	526	0	0	0	0	0	322233	0	3	3	0	0	870	580	0	0	0	0	1193	2	0	1	1
1	cc_	male	left eye	50	4020000	1&3 same	array	0	1	0	1494	351	1494	351	13	13	4	2	2000	2000	11212121	5	3	0	0	931	590	0	0	0	0	0	91222	1	3	0	1	238	1163	0	250	0	1	250	11333	2	0	3	0
1	cc_	male	left eye	51	4902000	2&3 same	screen	0	0	0			1912	1248	29	39	4	2	2000	2000	12211	3	2	0	0	942	612	0	0	0	0	0	222333	0	3	3	0	0	738	715	0	0	1	246	11129	3	1	0	1
1	cc_	male	left eye	52	5002000	all diff	screen	90	1	0	1749	1031	1749	1031	13	13	4	2	2000	2000	112111	5	1	0	0	1136	312	0	0	0	0	0	2222	0	4	0	0	0	1484	0	0	0	1	480	113	2	0	1	0
1	cc_	male	left eye	53	4130000	all diff	array	90	0	0			1308	881	29	31	2	4	2000	2000	1211211	5	2	0	0	1142	400	0	0	0	0	0	21233	1	2	2	0	424	436	597	0	0	1	424	11999	2	0	0	3
1	cc_	male	left eye	54	8101000	1&2 same	screen	90	0	0			2059	1618	29	34	4	2	2000	2000	1111	4	0	0	0	1616	0	0	0	0	0	0	3222212	1	5	1	0	246	1204	114	0	0	1	166	211119	4	1	0	1
1	cc_	male	left eye	55	5420000	all diff	screen	180	1	0	2834	2436	2834	2436	13	13	2	4	2000	2000	111221	4	2	0	0	848	718	0	0	0	1	170	1221311	4	2	1	0	592	486	328	0	0	1	358	111111933	6	0	2	1
1	cc_	male	left eye	56	5222000	1&3 same	screen	270	0	0			2240	1950	29	32	2	4	2000	2000	12111	4	1	0	0	1191	374	0	0	0	0	0	222313	1	3	2	0	168	790	497	0	0	1	240	11199	3	0	0	2
1	cc_	male	left eye	57	6002000	all same	array	90	1	0	1068	731	1068	731	13	13	4	2	2000	2000	121111	5	1	0	0	1221	198	0	0	0	0	0	11111	5	0	0	0	1571	0	0	0	0	0	0	133	1	0	2	0
1	cc_	male	left eye	58	5112000	all diff	screen	90	0	0			5267	4745	29	31	4	4	2000	2000	91211112	5	2	0	1	1068	402	0	86	0	1	186	3211193	3	1	2	1	766	244	257	232	0	2	409	111199911	8	0	0	8
1	cc_	male	left eye	59	5432000	all diff	screen	270	1	0	1430	721	1430	721	13	13	2	2	2000	2000	1212121	4	3	0	0	874	618	0	0	0	0	0	22239323	0	4	3	1	0	728	501	186	0	0	0	119333	2	0	3	1
1	cc_	male	left eye	60	4030000	1&3 same	array	0	1	0	1147	832	1147	832	13	13	2	4	2000	2000	122121	3	3	0	0	820	702	0	0	0	0	0	322391	1	2	2	1	64	486	496	448	0	1	448	1933	1	0	2	1
1	ek_	female	left eye	1	5322000	all diff	screen	0	0	0			2269	1967	23	40	4	3	2000	2000	91211	3	1	0	1	1221	354	0	116	0	0	0	23222	0	4	1	0	0	1398	218	0	0	0	0	11111	5	0	0	0
1	ek_	female	left eye	2	6100000	1&2 same	array	90	0	0			1054	781	30	34	4	4	2000	2000	1212	2	2	0	0	942	719	0	0	0	0	0	2221212	2	5	0	0	618	1241	0	0	0	0	0	11	2	0	0	0
1	ek_	female	left eye	3	6203000	1&2 same	array	0	0	0			838	491	28	34	4	4	2000	2000	11211	4	1	0	0	977	706	0	0	0	0	0	211	2	1	0	0	1340	364	0	0	0	0	0	19	1	0	0	1
1	ek_	female	left eye	4	6000000	all same	array	0	1	0	1233	871	1233	871	13	13	4	4	2000	2000	12121212	4	4	0	0	782	804	0	0	0	0	0	2112	2	2	0	0	428	1084	0	0	0	0	0	123	1	1	1	0
1	ek_	female	left eye	5	3712000	2&3 same	array	0	1	0	2583	1419	2583	1419	13	13	2	2	2000	2000	122121	3	3	0	0	843	760	0	0	0	2	491	3339	0	0	3	1	0	0	998	612	0	1	402	12131	3	1	1	0
1	ek_	female	left eye	6	4900000	2&3 same	screen	90	0	0			1766	1449	30	31	4	4	2000	2000	121212	3	3	0	0	740	749	0	0	0	0	0	122319	2	2	1	1	456	548	446	40	0	1	40	111	3	0	0	0
1	ek_	female	left eye	7	8203000	1&2 same	screen	0	0	0			1343	730	28	34	4	2	2000	2000	112112	4	2	0	0	994	524	0	0	0	0	0	32222	0	4	1	0	0	1248	180	0	0	0	0	1199	2	0	0	2
1	ek_	female	left eye	8	8403000	all same	screen	270	1	0	1527	1151	1527	1151	13	13	2	2	2000	2000	122222	1	5	0	0	178	1474	0	0	0	0	0	9922	0	2	0	2	0	585	0	552	0	1	412	119	2	0	0	1
1	ek_	female	left eye	9	6003000	all same	array	90	1	0	1320	911	1320	911	13	13	2	2	2000	2000	122	1	2	0	0	172	1552	0	0	0	0	0	22233	0	3	2	0	0	1046	164	0	0	1	338	133	1	0	2	0
1	ek_	female	left eye	10	3612000	1&3 same	array	90	1	0	1837	1400	1837	1400	13	13	2	4	2000	2000	112212	3	3	0	0	618	917	0	0	0	0	0	22212	1	4	0	0	306	1127	0	0	0	0	0	123	1	1	1	0
1	ek_	female	left eye	11	5432000	all diff	screen	270	0	0			1794	799	28	31	4	4	2000	2000	121111	5	1	0	0	1083	318	0	0	0	0	0	222391	1	3	1	1	136	710	190	386	0	2	522	1199	2	0	0	2
1	ek_	female	left eye	12	8101000	1&2 same	screen	90	0	0			1164	800	29	34	4	2	2000	2000	12121	3	2	0	0	880	760	0	0	0	0	0	322111	3	2	1	0	920	478	130	0	0	1	400	119	2	0	0	1
1	ek_	female	left eye	13	3902000	all diff	array	90	0	0			3191	2458	29	31	2	2	2000	2000	1121121	5	2	0	0	956	684	0	0	0	0	0	33233	0	1	4	0	0	436	1094	0	0	0	0	9991199	2	0	0	5
1	ek_	female	left eye	14	5532000	2&3 same	screen	90	0	0			2121	1827	28	39	2	2	2000	2000	121211	4	2	0	0	1106	568	0	0	0	0	0	121	2	1	0	0	510	1142	0	0	0	0	0	1119	3	0	0	1
1	ek_	female	left eye	15	4130000	all diff	array	90	0	0			1774	1408	28	32	2	2	2000	2000	112121	4	2	0	0	1065	530	0	0	0	0	0	3222	0	3	1	0	0	1305	268	0	0	0	0	9119	2	0	0	2
1	ek_	female	left eye	16	5222000	1&3 same	screen	270	0	0			3078	2418	30	39	4	2	2000	2000	11111	5	0	0	0	1640	0	0	0	0	0	0	23219	1	2	1	1	484	370	262	374	0	0	0	19911199	4	0	0	4
1	ek_	female	left eye	17	4320000	2&3 same	array	270	1	0	2837	2059	2837	2059	13	13	4	4	2000	2000	121212	3	3	0	0	744	790	0	0	0	0	0	2311	2	1	1	0	235	1160	208	0	0	0	0	1119119	5	0	0	2
1	ek_	female	left eye	18	4812000	1&3 same	screen	270	1	0	2772	1629	2772	1629	13	13	4	2	2000	2000	111111	6	0	0	0	1440	0	0	0	0	0	0	921121	3	2	0	1	633	656	0	522	0	0	0	199	1	0	0	2
1	ek_	female	left eye	19	8102000	1&2 same	screen	0	0	0			1964	1478	29	39	4	2	2000	2000	1222	1	3	0	0	316	1224	0	0	0	0	0	323232	0	3	3	0	0	971	550	0	0	0	0	11111	5	0	0	0
1	ek_	female	left eye	20	4802000	1&3 same	screen	180	1	0	2488	2019	2488	2019	13	13	2	2	2000	2000	1212	2	2	0	0	1086	638	0	0	0	0	0	2222322	0	6	1	0	0	1342	154	0	0	0	0	11999	2	0	0	3
1	ek_	female	left eye	21	4902000	2&3 same	screen	0	0	0			2507	2097	29	39	4	2	2000	2000	1222211	3	4	0	0	475	768	0	0	0	1	108	222	0	3	0	0	0	1690	0	0	0	0	0	91119	3	0	0	2
1	ek_	female	left eye	22	6003000	all same	array	180	1	0	961	631	961	631	13	13	4	2	2000	2000	1121121	5	2	0	0	1145	484	0	0	0	0	0	221212	2	4	0	0	556	890	0	0	0	0	0	122	1	2	0	0
1	ek_	female	left eye	23	6302000	1&2 same	array	180	1	0	1966	1479	1966	1479	13	13	2	2	2000	2000	11	2	0	0	0	1754	0	0	0	0	0	0	32	0	1	1	0	0	641	188	0	0	0	0	1193	2	0	1	1
1	ek_	female	left eye	24	6103000	1&2 same	array	180	1	0	3432	1698	3432	1698	13	13	2	4	2000	2000	12122	2	3	0	0	380	992	0	0	0	0	0	22232	0	4	1	0	0	1212	230	0	0	1	406	1999993	1	0	1	5
1	ek_	female	left eye	25	6003000	all same	array	270	0	0			1534	1140	30	39	4	4	2000	2000	9112121	4	2	0	1	967	614	0	146	0	1	146	29333	0	1	3	1	0	870	514	26	0	0	0	119	2	0	0	1
1	ek_	female	left eye	26	3600000	1&3 same	array	0	0	0			2046	1668	29	32	4	2	2000	2000	1121211	5	2	0	0	1080	488	0	0	0	0	0	321121	3	2	1	0	931	252	284	0	0	0	0	11119	4	0	0	1
1	ek_	female	left eye	27	5112000	all diff	screen	90	0	0			3794	2878	30	39	2	2	2000	2000	12121	3	2	0	0	696	960	0	0	0	0	0	219	1	1	0	1	752	620	0	168	0	0	0	11111119	7	0	0	1
1	ek_	female	left eye	28	3612000	1&3 same	array	180	0	0			1784	1310	28	39	2	2	2000	2000	12211	3	2	0	0	776	648	0	0	0	0	0	123919	2	1	1	2	354	188	182	480	0	0	0	1199	2	0	0	2
1	ek_	female	left eye	29	5522000	2&3 same	screen	90	1	0	959	580	959	580	13	13	2	2	2000	2000	1211111	6	1	0	0	1116	500	0	0	0	0	0	2232	0	3	1	0	0	922	330	0	0	0	0	1133	2	0	2	0
1	ek_	female	left eye	30	3812000	all diff	array	90	0	0			1969	1619	30	32	2	2	2000	2000	11121	4	1	0	0	1109	486	0	0	0	0	0	393133	1	0	4	1	258	0	1192	68	0	1	258	1199	2	0	0	2
1	ek_	female	left eye	31	4030000	1&3 same	array	0	0	0			1813	1180	28	39	4	2	2000	2000	12122	2	3	0	0	586	1063	0	0	0	0	0	322232	0	4	2	0	0	1016	364	0	0	1	316	1199	2	0	0	2
1	ek_	female	left eye	32	8003000	all same	screen	90	0	0			1390	1050	30	39	2	2	2000	2000	91222	1	3	0	1	216	1483	0	100	0	0	0	33929	0	1	2	2	0	148	496	680	0	0	0	1199	2	0	0	2
1	ek_	female	left eye	33	4802000	1&3 same	screen	270	0	0			2036	1289	28	39	4	2	2000	2000	122	1	2	0	0	322	1414	0	0	0	0	0	22	0	2	0	0	0	1037	0	0	0	0	0	12991	2	1	0	2
1	ek_	female	left eye	34	5012000	all diff	screen	270	1	0	2825	2457	2825	2457	13	13	4	2	2000	2000	11212	3	2	0	0	586	1101	0	0	0	0	0	92212	1	3	0	1	372	1288	0	132	0	0	0	1119199	4	0	0	3
1	ek_	female	left eye	35	8002000	all same	screen	180	0	0			4983	2606	29	39	2	4	2000	2000	12121	3	2	0	0	955	712	0	0	0	0	0	323	0	1	2	0	0	336	1094	0	0	0	0	111199999	4	0	0	8
1	ek_	female	left eye	36	6203000	1&2 same	array	90	0	0			4956	2917	29	39	2	4	2000	2000	123	1	1	1	0	120	724	24	0	0	1	24	1323332	1	2	4	0	124	437	662	0	0	1	171	911111999	5	0	0	4
1	ek_	female	left eye	37	8602000	1&2 same	screen	0	0	0			3455	1887	29	39	4	2	2000	2000	1122121	4	3	0	0	892	766	0	0	0	0	0	22333	0	2	3	0	0	352	897	0	0	1	343	111121199	6	1	0	3
1	ek_	female	left eye	38	4222000	all diff	array	0	1	0			4968	4505	13	13	4	2	2000	2000	1221112	4	3	0	0	944	638	0	0	0	1	290	3299	0	1	1	2	0	500	146	377	0	0	0	11911132	5	1	1	1
1	ek_	female	left eye	39	6301000	1&2 same	array	270	1	0		2696	5663	2696	13	13	4	2	2000	2000	12121	3	2	0	0	971	612	0	0	0	0	0	9932	0	1	1	2	0	158	400	284	0	0	0	111111211	8	1	0	1
1	ek_	female	left eye	40	8702000	1&2 same	screen	0	1	0	2756	1868	2756	1868	13	13	4	4	2000	2000	11	2	0	0	0	908	0	0	0	0	0	0	9329	0	1	1	2	0	912	220	164	0	0	0	11122	3	2	0	0
1	ek_	female	left eye	41	3702000	2&3 same	array	180	0	0			2984	2536	30	31	4	2	2000	2000	1221	2	2	0	0	1003	684	0	0	0	1	298	3932999	0	1	2	4	0	366	366	636	0	0	0	11229	2	2	0	1
1	ek_	female	left eye	42	4332000	2&3 same	array	180	1	0	3169	2758	3169	2758	13	13	4	2	2000	2000	12121	3	2	0	0	614	1022	0	0	0	1	12	32222	0	4	1	0	0	740	352	0	0	1	46	1111122	5	2	0	0
1	ek_	female	left eye	43	4912000	2&3 same	screen	180	0	0			3013	1620	29	39	4	2	2000	2000	122212	2	4	0	0	498	1013	0	0	0	1	340	22222	0	5	0	0	0	710	0	0	0	0	0	11111191	7	0	0	1
1	ek_	female	left eye	44	6002000	all same	array	180	1	0	2145	1419	2145	1419	13	13	2	2	2000	2000	12121	3	2	0	0	956	704	0	0	0	0	0	333212	1	2	3	0	84	362	576	0	0	1	212	11221	3	2	0	0
1	ek_	female	left eye	45	5520000	2&3 same	screen	270	1	0	2854	2218	2854	2218	13	13	4	4	2000	2000	11111	5	0	0	0	1495	0	0	0	0	0	0	91332	1	1	2	1	20	288	396	204	0	0	0	1111113	6	0	1	0
1	ek_	female	left eye	46	8402000	all same	screen	270	1	0	1666	1039	1666	1039	13	13	2	4	2000	2000	9912	1	1	0	2	534	730	0	66	0	1	42	9933	0	0	2	2	0	0	322	174	0	0	0	122	1	2	0	0
1	ek_	female	left eye	47	4332000	2&3 same	array	0	1	0	3941	3356	3941	3356	13	13	2	4	2000	2000	11211	4	1	0	0	814	444	0	0	0	0	0	3333	0	0	4	0	0	0	1520	0	0	0	0	991123	2	1	1	2
1	ek_	female	left eye	48	5002000	all diff	screen	90	1	0	1994	1500	1994	1500	13	13	4	2	2000	2000	1291	2	1	0	1	879	148	0	62	0	0	0	9222	0	3	0	1	0	896	0	634	0	1	634	11113	4	0	1	0
1	ek_	female	left eye	49	5420000	all diff	screen	180	0	0			1836	1570	29	39	2	2	2000	2000	11212191	5	2	0	1	829	350	0	166	0	0	0	1219	2	1	0	1	64	502	0	404	0	2	430	119	2	0	0	1
1	ek_	female	left eye	50	8401000	all same	screen	0	1	0	1899	1559	1899	1559	13	13	4	2	2000	2000	11	2	0	0	0	1184	0	0	0	0	0	0	992	0	1	0	2	0	331	0	920	0	0	0	11123	3	1	1	0
1	ek_	female	left eye	51	4022000	1&3 same	array	90	1	0	2091	1229	2091	1229	13	13	2	2	2000	2000	11211	4	1	0	0	1225	366	0	0	0	0	0	32299	0	2	1	2	0	474	130	438	0	1	56	1233	1	1	2	0
1	ek_	female	left eye	52	3800000	all diff	array	180	1	0	2134	1659	2134	1659	13	13	2	2	2000	2000	1211	3	1	0	0	1304	386	0	0	0	0	0	933999	0	0	2	4	0	0	544	830	0	0	0	11233	2	1	2	0
1	ek_	female	left eye	53	5232000	1&3 same	screen	90	1	0	2110	1889	2110	1889	13	13	4	4	2000	2000	11211	4	1	0	0	1350	234	0	0	0	0	0	3333	0	0	4	0	0	0	1026	0	0	0	0	11213	3	1	1	0
1	ek_	female	left eye	54	5232000	1&3 same	screen	180	1	0	1654	1399	1654	1399	13	13	4	2	2000	2000	11211	4	1	0	0	1420	260	0	0	0	0	0	32329	0	2	2	1	0	300	324	322	0	1	198	11122	3	2	0	0
1	ek_	female	left eye	55	8703000	1&2 same	screen	0	0	0			6056	4812	28	39	4	4	2000	2000	22	0	2	0	0	0	738	0	0	0	0	0	9	0	0	0	1	0	0	0	23	0	0	0	921222121	3	5	0	3
1	ek_	female	left eye	56	4020000	1&3 same	array	0	1	0	2117	1360	2117	1360	13	13	4	2	2000	2000	112121	4	2	0	0	936	424	0	0	0	0	0	332999	0	1	2	3	0	178	526	555	0	0	0	11222	2	3	0	0
1	ek_	female	left eye	57	6002000	all same	array	90	0	1			0	2478	20	20	3	2	2000	2000	9121993	2	1	1	3	876	306	76	82	0	1	24	99233	0	1	2	2	0	548	595	480	0	0	0	111211111	11	3	0	1
1	ek_	female	left eye	58	8001000	all same	screen	0	0	0			2121	1828	23	40	4	3	2000	2000	12112	3	2	0	0	868	619	0	0	0	0	0	3329	0	1	2	1	0	222	800	412	0	0	0	1111	4	0	0	0
1	ek_	female	left eye	59	4232000	all diff	array	270	1	0	3062	1999	3062	1999	13	13	2	2	2000	2000	112112	4	2	0	0	876	497	0	0	0	0	0	333223	0	2	4	0	0	192	1130	0	0	1	214	111122923	4	3	1	1
1	ek_	female	left eye	60	3712000	2&3 same	array	270	0	0			1535	1248	29	39	2	2	2000	2000	121212	3	3	0	0	952	657	0	0	0	0	0	322239	0	3	2	1	0	644	372	255	0	0	0	199	1	0	0	2
1	ff_	male	left eye	1	4320000	2&3 same	array	270	1	0	584	250	584	250	13	13	4	4	2000	2000	111129	4	1	0	1	782	498	0	331	0	0	0	99	0	0	0	2	0	0	0	987	0	0	0	23	0	1	1	0
1	ff_	male	left eye	2	4222000	all diff	array	0	0	0			5444	4813	30	32	2	2	2000	2000	121	2	1	0	0	1403	284	0	0	0	0	0	0	0	0	0	0	0	0	0	0	0	0	0	111111912	8	1	0	3
1	ff_	male	left eye	3	6003000	all same	array	180	1	0	2597	1191	2597	1191	13	13	4	2	2000	2000	292	0	2	0	1	0	747	0	944	0	0	0	9	0	0	0	1	0	0	0	582	0	0	0	199	1	0	0	2
1	ff_	male	left eye	4	8403000	all same	screen	270	0	0			3434	310	30	39	2	4	2000	2000	129	1	1	0	1	204	412	0	1102	0	1	1102	239	0	1	1	1	0	216	190	870	0	0	0	111993399	3	0	2	4
1	ff_	male	left eye	5	5432000	all diff	screen	270	0	0			9096	8308	23	40	3	2	2000	2000	19211	3	1	0	1	1157	202	0	230	0	0	0	21	1	1	0	0	122	196	0	0	0	1	122	911191191	10	0	0	12
1	ff_	male	left eye	6	3712000	2&3 same	array	0	1	0	2779	891	2779	891	13	13	2	2	2000	2000	1933	1	0	2	1	546	0	820	296	0	1	546	999	0	0	0	3	0	0	0	719	0	0	0	13399	1	0	2	2
1	ff_	male	left eye	7	6203000	1&2 same	array	0	1	0	3996	2326	3996	2326	13	13	2	2	2000	2000	1221919	3	2	0	2	398	562	0	437	0	0	0	11112	4	1	0	0	1600	266	0	0	0	0	0	111119199	6	0	0	4
1	ff_	male	left eye	8	5532000	2&3 same	screen	90	0	0			4045	1949	29	39	2	4	2000	2000	2999929	0	2	0	5	0	572	0	1006	0	0	0	99991	1	0	0	4	132	0	0	1476	0	3	518	999	0	0	0	3
1	ff_	male	left eye	9	4020000	1&3 same	array	0	0	0			4555	4125	22	40	3	2	2000	2000	299299	0	2	0	4	0	546	0	817	0	0	0	199999	1	0	0	5	268	0	0	1113	0	0	0	999999991	2	0	0	12
1	ff_	male	left eye	10	5232000	1&3 same	screen	90	1	0			5644	3616	13	13	4	4	2000	2000	9199919	2	0	0	5	138	0	0	1552	0	0	0	119	2	0	0	1	396	0	0	216	0	0	0	111111999	8	1	0	7
1	ff_	male	left eye	11	8602000	1&2 same	screen	0	1	0	2902	500	2902	500	13	13	4	4	2000	2000	299292	0	3	0	3	0	739	0	656	0	0	0	999993222	0	4	1	5	0	335	140	334	0	1	33	99999999	0	0	0	8
1	ff_	male	left eye	12	3902000	all diff	array	90	0	0			3798	3375	29	31	2	2	2000	2000	929922	0	3	0	3	0	1236	0	274	0	0	0	9	0	0	0	1	0	0	0	435	0	0	0	99999999	0	0	0	8
1	ff_	male	left eye	13	4812000	1&3 same	screen	270	0	0			9214	8429	28	39	2	4	2000	2000	122	1	2	0	0	162	1342	0	0	0	0	0	99	0	0	0	2	0	0	0	535	0	0	0	999999999	0	0	0	12
1	ff_	male	left eye	14	5012000	all diff	screen	270	0	0			6186	1201	29	39	2	2	2000	2000	12221	2	3	0	0	498	926	0	0	0	0	0	2222221	1	6	0	0	28	1412	0	0	0	0	0	99999999	0	0	0	8
1	ff_	male	left eye	15	3800000	all diff	array	180	1	0	2561	801	2561	801	13	13	2	2	2000	2000	9121212	3	3	0	1	994	630	0	144	0	0	0	9333	0	0	3	1	0	0	1261	374	0	1	278	13111	4	0	1	0
1	ff_	male	left eye	16	8101000	1&2 same	screen	90	1	0	3557	3117	3557	3117	13	13	2	2	2000	2000	2929292	0	4	0	3	0	640	0	894	0	0	0	9999	0	0	0	4	0	0	0	1554	0	0	0	999919	1	0	0	5
1	ff_	male	left eye	17	5002000	all diff	screen	90	1	0		1758	7338	1758	13	13	4	2	2000	2000	112221	3	3	0	0	575	902	0	0	0	0	0	332	0	1	2	0	0	552	490	0	0	1	228	999999999	1	0	1	10
1	ff_	male	left eye	18	5112000	all diff	screen	90	1	0			5349	3647	13	13	2	4	2000	2000	1122212	3	4	0	0	636	832	0	0	0	0	0	3999	0	0	1	3	0	0	250	1431	0	1	250	999999911	3	0	1	10
1	ff_	male	left eye	19	6302000	1&2 same	array	180	1	0	4406		4406	4094	13	13	2	2	2000	2000	12211	3	2	0	0	598	456	0	0	0	1	158	2229	0	3	0	1	0	866	0	760	0	0	0	91113	3	0	1	1
1	ff_	male	left eye	20	5420000	all diff	screen	180	1	0			5675	5104	13	13	2	4	2000	2000	299229	0	3	0	3	0	602	0	885	0	1	240	91	1	0	0	1	606	0	0	986	0	0	0	999999191	2	2	0	7
1	ff_	male	left eye	21	3600000	1&3 same	array	0	1	0			5807	5354	13	13	4	4	2000	2000	121121	4	2	0	0	923	512	0	0	0	0	0	11	2	0	0	0	1253	0	0	0	0	0	0	929991129	3	2	0	8
1	ff_	male	left eye	22	4030000	1&3 same	array	0	1	0	1503	1188	1503	1188	13	13	2	4	2000	2000	222121	2	4	0	0	463	1174	0	0	0	0	0	9923	0	1	1	2	0	284	422	272	0	0	0	112	2	1	0	0
1	ff_	male	left eye	23	6103000	1&2 same	array	180	1	0			6021	5572	13	13	2	4	2000	2000	191912	3	1	0	2	816	29	0	612	0	1	166	929	0	1	0	2	0	198	0	672	0	1	278	111199991	8	0	1	4
1	ff_	male	left eye	24	4902000	2&3 same	screen	0	1	0	3411	2826	3411	2826	13	13	4	4	2000	2000	121922	2	3	0	1	590	619	0	252	0	1	252	222	0	3	0	0	0	1699	0	0	0	1	632	919	1	0	0	2
1	ff_	male	left eye	25	5520000	2&3 same	screen	270	1	0	1719	1330	1719	1330	13	13	4	4	2000	2000	2929992	0	3	0	4	0	398	0	942	0	2	170	999	0	0	0	3	0	0	0	564	0	0	0	9212	1	2	0	1
1	ff_	male	left eye	26	3712000	2&3 same	array	270	1	0	3499	3156	3499	3156	13	13	4	2	2000	2000	1121212	4	3	0	0	932	393	0	0	0	2	432	99999999	0	0	0	8	0	0	0	1793	0	1	167	999999993	0	0	1	8
1	ff_	male	left eye	27	4022000	1&3 same	array	90	1	0	2677	2259	2677	2259	13	13	2	2	2000	2000	1212	2	2	0	0	416	1075	0	0	0	0	0	999	0	0	0	3	0	0	0	822	0	0	0	19999919	2	0	0	6
1	ff_	male	left eye	28	4130000	all diff	array	90	1	0	1797	1290	1797	1290	13	13	4	4	2000	2000	122122	2	4	0	0	780	862	0	0	0	0	0	11	2	0	0	0	1004	0	0	0	0	0	0	112	2	1	0	0
1	ff_	male	left eye	29	4332000	2&3 same	array	180	0	0			6344	2597	29	39	4	4	2000	2000	9911211	4	1	0	2	874	204	0	316	0	0	0	392212	1	3	1	1	386	615	306	174	0	1	174	991999121	10	1	0	6
1	ff_	male	left eye	30	6100000	1&2 same	array	90	1	0	3549	1149	3549	1149	13	13	4	2	2000	2000	122121	3	3	0	0	798	546	0	0	0	1	586	12291	2	2	0	1	159	1158	0	160	0	0	0	919119999	3	0	0	6
1	ff_	male	left eye	31	8401000	all same	screen	0	0	0			3208	2606	29	39	4	4	2000	2000	192999	1	1	0	4	186	72	0	1046	0	1	72	99	0	0	0	2	0	0	0	666	0	1	34	1999	1	0	0	3
1	ff_	male	left eye	32	6203000	1&2 same	array	90	1	0	3947	3365	3947	3365	13	13	4	4	2000	2000	122211	3	3	0	0	528	876	0	0	0	0	0	932229	0	3	1	2	0	1218	268	238	0	0	0	9999919	1	0	0	6
1	ff_	male	left eye	33	4332000	2&3 same	array	0	0	0			7654	3447	30	31	4	4	2000	2000	291	1	1	0	1	647	782	0	222	0	1	647	199	1	0	0	2	208	0	0	236	0	0	0	999999999	3	2	0	16
1	ff_	male	left eye	34	3612000	1&3 same	array	90	0	1			0	6690	20	20	2	4	2000	2000	91221	2	2	0	1	323	1010	0	172	0	0	0	3922	0	2	1	1	0	567	250	796	0	1	796	999933999	0	0	4	7
1	ff_	male	left eye	35	6301000	1&2 same	array	270	1	0	1390	1130	1390	1130	13	13	4	2	2000	2000	193919	2	0	1	3	350	0	140	836	0	0	0	9999	0	0	0	4	0	0	0	1358	0	0	0	119	2	0	0	1
1	ff_	male	left eye	36	6002000	all same	array	180	1	0	2300	1738	2300	1738	13	13	2	2	2000	2000	2929992	0	3	0	4	0	257	0	1082	0	0	0	99929	0	1	0	4	0	318	0	1026	0	0	0	339	0	0	2	1
1	ff_	male	left eye	37	5522000	2&3 same	screen	90	1	0	4051		4051	3616	13	13	2	2	2000	2000	212212121	4	5	0	0	802	766	0	0	0	3	452	912992	1	2	0	3	126	421	0	1190	0	0	0	322913	1	2	2	1
1	ff_	male	left eye	38	8702000	1&2 same	screen	0	0	0			3417	3067	29	34	4	2	2000	2000	12929	1	2	0	2	190	738	0	704	0	0	0	32299	0	2	1	2	0	438	304	722	0	1	304	919	1	0	0	2
1	ff_	male	left eye	39	4912000	2&3 same	screen	180	0	0			3987	3008	22	40	3	4	2000	2000	1292	1	2	0	1	292	1070	0	198	0	1	198	9129	1	1	0	2	310	296	0	245	0	2	363	99911212	3	2	0	3
1	ff_	male	left eye	40	8003000	all same	screen	90	1	0	2068	1319	2068	1319	13	13	2	4	2000	2000	19212	2	2	0	1	404	962	0	146	0	0	0	99999	0	0	0	5	0	0	0	1445	0	0	0	99333	0	0	3	2
1	ff_	male	left eye	41	8402000	all same	screen	270	1	0	1549	1211	1549	1211	13	13	2	4	2000	2000	112122	3	3	0	0	822	443	0	0	0	0	0	321	1	1	1	0	226	1214	256	0	0	0	0	193	1	0	1	1
1	ff_	male	left eye	42	5322000	all diff	screen	0	0	0			4890	4235	23	40	4	3	2000	2000	1299292	1	3	0	3	164	515	0	870	0	2	464	922	0	2	0	1	0	245	0	216	0	0	0	199911919	4	0	0	5
1	ff_	male	left eye	43	8703000	1&2 same	screen	0	0	0			5433	5015	29	34	2	4	2000	2000	1122	2	2	0	0	366	1180	0	0	0	0	0	23391	1	1	2	1	269	420	576	358	0	1	166	99119999	2	0	0	6
1	ff_	male	left eye	44	6003000	all same	array	270	1	0		2486	5963	2486	13	13	4	2	2000	2000	1291212	3	3	0	1	690	528	0	176	0	3	472	99939	0	0	1	4	0	0	238	1294	0	0	0	922239999	0	3	2	8
1	ff_	male	left eye	45	4232000	all diff	array	270	1	0		3176	5930	3176	13	13	2	2	2000	2000	91229	1	2	0	2	256	764	0	549	0	0	0	199999	1	0	0	5	276	0	0	1163	0	0	0	999991999	1	0	0	11
1	ff_	male	left eye	46	4802000	1&3 same	screen	270	0	0			5483	3854	29	32	4	4	2000	2000	112999	2	1	0	3	316	326	0	611	0	0	0	922	0	2	0	1	0	1123	0	576	0	0	0	199999919	5	0	1	8
1	ff_	male	left eye	47	6000000	all same	array	0	1	0	1436	870	1436	870	13	13	4	4	2000	2000	12121	3	2	0	0	1172	494	0	0	0	1	304	22322	0	4	1	0	0	1628	50	0	0	1	50	3	0	0	1	0
1	ff_	male	left eye	48	6003000	all same	array	90	1	0	1454	970	1454	970	13	13	2	2	2000	2000	122	1	2	0	0	344	1135	0	0	0	0	0	22911	2	2	0	1	682	556	0	296	0	1	222	33	0	0	2	0
1	ff_	male	left eye	49	3612000	1&3 same	array	180	0	0			8793	8478	30	39	2	4	2000	2000	1221221	3	4	0	0	751	874	0	0	0	3	658	399999999	0	0	1	8	0	0	330	964	0	0	0	999933331	4	0	6	15
1	ff_	male	left eye	50	5222000	1&3 same	screen	270	0	0			2294	1430	23	40	3	4	2000	2000	1292222	1	5	0	1	178	1152	0	274	0	1	178	222	0	3	0	0	0	1716	0	0	0	0	0	931991	2	0	1	3
1	ff_	male	left eye	51	8203000	1&2 same	screen	0	0	0			1673	711	29	39	2	2	2000	2000	92999929	0	2	0	6	0	456	0	1081	0	0	0	999	0	0	0	3	0	0	0	795	0	1	17	11919	3	0	0	2
1	ff_	male	left eye	52	8001000	all same	screen	0	1	0	805	482	805	482	13	13	2	4	2000	2000	122121	3	3	0	0	957	688	0	0	0	0	0	999	0	0	0	3	0	0	0	1755	0	0	0	13	1	0	1	0
1	ff_	male	left eye	53	6002000	all same	array	90	1	0	4369	2897	4369	2897	13	13	4	2	2000	2000	1292	1	2	0	1	286	1065	0	330	0	0	0	11	2	0	0	0	363	0	0	0	0	0	0	299933999	0	1	2	6
1	ff_	male	left eye	54	4802000	1&3 same	screen	180	0	0			7861	5002	29	32	2	4	2000	2000	922299299	0	4	0	7	0	514	0	404	0	1	230	99999929	0	1	0	7	0	508	0	587	0	0	0	999999999	2	0	2	21
1	ff_	male	left eye	55	8102000	1&2 same	screen	0	1	0	2756	2138	2756	2138	13	13	4	4	2000	2000	12192	2	2	0	1	910	434	0	130	0	0	0	2999	0	1	0	3	0	612	0	776	0	0	0	99999911	2	0	0	6
1	ff_	male	left eye	56	3702000	2&3 same	array	180	1	0	1956	1559	1956	1559	13	13	2	2	2000	2000	2992129	1	3	0	3	30	664	0	300	0	2	622	99992	0	1	0	4	0	176	0	1640	0	0	0	99219	1	1	0	3
1	ff_	male	left eye	57	4900000	2&3 same	screen	90	0	0			3648	1480	29	39	2	2	2000	2000	22122121	3	5	0	0	486	1094	0	0	0	0	0	1	1	0	0	0	923	0	0	0	0	0	0	319999	1	0	1	4
1	ff_	male	left eye	58	3812000	all diff	array	90	0	0			1966	572	22	40	2	3	2000	2000	199999999	1	0	0	9	80	0	0	887	0	0	0	99999992	0	1	0	7	0	44	0	880	0	0	0	9919291	2	1	0	4
1	ff_	male	left eye	59	5232000	1&3 same	screen	180	1	0		971	5454	971	13	13	4	2	2000	2000	929999992	0	2	0	7	0	287	0	1072	0	0	0	9999999	0	0	0	7	0	0	0	756	0	0	0	999999999	1	0	0	29
1	ff_	male	left eye	60	8002000	all same	screen	180	0	0			6407	5263	29	39	2	4	2000	2000	22299929	0	4	0	4	0	966	0	588	0	1	186	9999999	0	0	0	7	0	0	0	1131	0	0	0	999999999	0	0	0	32
1	fy_	male	right eye	1	8703000	1&2 same	screen	0	1	0	907	471	907	471	13	13	2	2	2000	2000	912212	2	3	0	1	348	1215	0	142	0	1	630	29999	0	1	0	4	0	188	0	1454	0	0	0	933	0	0	2	1
1	fy_	male	right eye	2	5420000	all diff	screen	180	0	0			7180	272	29	39	2	2	2000	2000	12112121	5	3	0	0	919	668	0	0	0	0	0	22999	0	2	0	3	0	268	0	1289	0	0	0	199999199	3	0	3	16
1	fy_	male	right eye	3	6000000	all same	array	0	1	0	1453	820	1453	820	13	13	4	4	2000	2000	19121	3	1	0	1	1194	148	0	156	0	0	0	2219	1	2	0	1	514	490	0	679	0	0	0	23	0	1	1	0
1	fy_	male	right eye	4	5322000	all diff	screen	0	1	0	3397	649	3397	649	13	13	4	2	2000	2000	11911	4	0	0	1	1195	0	0	234	0	0	0	29999	0	1	0	4	0	226	0	1379	0	0	0	119999993	2	0	1	6
1	fy_	male	right eye	5	3702000	2&3 same	array	180	1	0	3534	679	3534	679	13	13	2	2	2000	2000	191199	3	0	0	3	902	0	0	753	0	0	0	99	0	0	0	2	0	0	0	1260	0	0	0	9999913	1	0	1	5
1	fy_	male	right eye	6	4812000	1&3 same	screen	270	0	0			2338	1208	29	32	2	2	2000	2000	111191	5	0	0	1	986	0	0	438	0	0	0	2999999	0	1	0	6	0	148	0	1400	0	0	0	199991	2	0	0	4
1	fy_	male	right eye	7	6002000	all same	array	180	1	0	2426	2179	2426	2179	13	13	2	2	2000	2000	1121221	4	3	0	0	756	668	0	0	0	0	0	22199	1	2	0	2	294	434	0	845	0	2	845	11293	2	1	1	1
1	fy_	male	right eye	8	3612000	1&3 same	array	90	1	0	1610	1179	1610	1179	13	13	2	4	2000	2000	111121	5	1	0	0	881	586	0	0	0	1	228	321199	2	1	1	2	530	160	180	697	0	0	0	123	1	1	1	0
1	fy_	male	right eye	9	4222000	all diff	array	0	1	0			6740	6420	13	13	4	2	2000	2000	121212	3	3	0	0	1014	428	0	0	0	0	0	322999	0	2	1	3	0	230	240	974	0	0	0	119991999	4	1	1	9
1	fy_	male	right eye	10	6203000	1&2 same	array	90	1	0	2305	1878	2305	1878	13	13	4	4	2000	2000	1112	3	1	0	0	604	952	0	0	0	1	170	222111	3	3	0	0	962	518	0	0	0	1	430	1999933	1	0	2	4
1	fy_	male	right eye	11	3600000	1&3 same	array	0	1	0	1737	691	1737	691	13	13	4	4	2000	2000	191911	4	0	0	2	1184	0	0	258	0	1	550	31999	1	0	1	3	310	0	148	913	0	3	828	2923	0	2	1	1
1	fy_	male	right eye	12	4022000	1&3 same	array	90	1	0	1090	652	1090	652	13	13	2	2	2000	2000	12222	1	4	0	0	368	1177	0	0	0	1	235	311	2	0	1	0	1479	0	114	0	0	0	0	13	1	0	1	0
1	fy_	male	right eye	13	6301000	1&2 same	array	270	1	0	1953	1630	1953	1630	13	13	4	2	2000	2000	1112211	5	2	0	0	1032	422	0	0	0	0	0	29939	0	1	1	3	0	242	212	847	0	3	731	191933	2	0	2	2
1	fy_	male	right eye	14	8702000	1&2 same	screen	0	1	0	1850	1549	1850	1549	13	13	4	4	2000	2000	1111999	4	0	0	3	764	0	0	547	0	0	0	2999999	0	1	0	6	0	102	0	1408	0	0	0	12993	1	1	1	2
1	fy_	male	right eye	15	8101000	1&2 same	screen	90	0	0			3643	801	30	39	2	4	2000	2000	11	2	0	0	0	1710	0	0	0	0	0	0	3399	0	0	2	2	0	0	786	631	0	2	618	13339192	2	1	3	2
1	fy_	male	right eye	16	8402000	all same	screen	270	1	0	1159	862	1159	862	13	13	2	4	2000	2000	911111	5	0	0	1	1614	0	0	210	0	1	210	29992	0	2	0	3	0	178	0	1294	0	0	0	23	0	1	1	0
1	fy_	male	right eye	17	5522000	2&3 same	screen	90	1	0	2245	1290	2245	1290	13	13	2	2	2000	2000	19111	4	0	0	1	1434	0	0	214	0	0	0	999199	1	0	0	5	188	0	0	1108	0	1	188	131	2	0	1	0
1	fy_	male	right eye	18	8001000	all same	screen	0	1	0	1382	720	1382	720	13	13	2	4	2000	2000	1911	3	0	0	1	1478	0	0	220	0	1	744	399999	0	0	1	5	0	0	242	1051	0	3	643	139	1	0	1	1
1	fy_	male	right eye	19	4802000	1&3 same	screen	180	0	0			4173	613	29	32	2	4	2000	2000	1112	3	1	0	0	758	669	0	0	0	0	0	9999	0	0	0	4	0	0	0	1446	0	0	0	13393219	2	1	3	2
1	fy_	male	right eye	20	5232000	1&3 same	screen	90	1	0	921	580	921	580	13	13	4	4	2000	2000	19911	3	0	0	2	1132	0	0	478	0	0	0	9999	0	0	0	4	0	0	0	1540	0	1	228	11	2	0	0	0
1	fy_	male	right eye	21	6103000	1&2 same	array	180	1	0	1693	1428	1693	1428	13	13	2	4	2000	2000	12121	3	2	0	0	1107	422	0	0	0	0	0	1119	3	0	0	1	1216	0	0	275	0	0	0	1993	1	0	1	2
1	fy_	male	right eye	22	3800000	all diff	array	180	1	0			5447	5045	13	13	2	2	2000	2000	112121	4	2	0	0	1312	310	0	0	0	0	0	199999	1	0	0	5	306	0	0	1031	0	2	355	199999999	1	0	1	11
1	fy_	male	right eye	23	8401000	all same	screen	0	1	0	1006	650	1006	650	13	13	4	2	2000	2000	9121	2	1	0	1	1301	188	0	192	0	0	0	99999	0	0	0	5	0	0	0	1309	0	1	379	23	0	1	1	0
1	fy_	male	right eye	24	6100000	1&2 same	array	90	1	0		1818	5312	1818	13	13	4	2	2000	2000	9191	2	0	0	2	1493	0	0	342	0	2	342	229999	0	2	0	4	0	422	0	919	0	2	483	191999999	3	0	0	12
1	fy_	male	right eye	25	5012000	all diff	screen	270	1	0		1110	5881	1110	13	13	4	2	2000	2000	1122211	4	3	0	0	927	558	0	0	0	0	0	99999	0	0	0	5	0	0	0	1562	0	0	0	113999999	3	0	1	10
1	fy_	male	right eye	26	6302000	1&2 same	array	180	1	0	1507	1258	1507	1258	13	13	2	2	2000	2000	11111	5	0	0	0	1517	0	0	0	0	0	0	11111	5	0	0	0	1641	0	0	0	0	0	0	193	1	0	1	1
1	fy_	male	right eye	27	4020000	1&3 same	array	0	1	0	1010	682	1010	682	13	13	4	2	2000	2000	121	2	1	0	0	1528	196	0	0	0	0	0	91999	1	0	0	4	276	0	0	1263	0	0	0	923	0	1	1	1
1	fy_	male	right eye	28	6003000	all same	array	180	1	0	858	510	858	510	13	13	4	2	2000	2000	12211	3	2	0	0	1345	322	0	0	0	0	0	21111	4	1	0	0	1092	230	0	0	0	0	0	113	2	0	1	0
1	fy_	male	right eye	29	4332000	2&3 same	array	180	1	0	1497	1179	1497	1179	13	13	4	2	2000	2000	111	3	0	0	0	1524	0	0	0	0	0	0	9999	0	0	0	4	0	0	0	1593	0	1	598	922	0	2	0	1
1	fy_	male	right eye	30	4030000	1&3 same	array	0	1	0	970	681	970	681	13	13	2	4	2000	2000	111	3	0	0	0	1495	0	0	0	0	0	0	919	1	0	0	2	200	0	0	1394	0	2	944	33	0	0	2	0
1	fy_	male	right eye	31	5432000	all diff	screen	270	1	0	1336	899	1336	899	13	13	2	2	2000	2000	1999	1	0	0	3	250	0	0	1067	0	0	0	1919	2	0	0	2	444	0	0	1050	0	0	0	193	1	0	1	1
1	fy_	male	right eye	32	6003000	all same	array	90	1	0	1330	860	1330	860	13	13	2	2	2000	2000	11121	4	1	0	0	1183	472	0	0	0	0	0	111991	4	0	0	2	1019	0	0	370	0	0	0	3	0	0	1	0
1	fy_	male	right eye	33	3712000	2&3 same	array	270	1	0	1683	1290	1683	1290	13	13	4	2	2000	2000	11	2	0	0	0	1709	0	0	0	0	0	0	1999	1	0	0	3	294	0	0	1013	0	0	0	13	1	0	1	0
1	fy_	male	right eye	34	5232000	1&3 same	screen	180	1	0	933	640	933	640	13	13	4	2	2000	2000	11112	4	1	0	0	810	606	0	0	0	0	0	99	0	0	0	2	0	0	0	1287	0	0	0	0	0	0	0	0
1	fy_	male	right eye	35	4320000	2&3 same	array	270	1	0	3254	850	3254	850	13	13	4	4	2000	2000	1	1	0	0	0	1786	0	0	0	0	0	0	91999	1	0	0	4	254	0	0	1125	0	0	0	199999113	3	0	1	5
1	fy_	male	right eye	36	8602000	1&2 same	screen	0	1	0	1185	790	1185	790	13	13	4	4	2000	2000	1211	3	1	0	0	973	520	0	0	0	1	109	299	0	1	0	2	0	138	0	1411	0	1	138	112	2	1	0	0
1	fy_	male	right eye	37	4232000	all diff	array	270	1	0	968	641	968	641	13	13	2	2	2000	2000	1111991	5	0	0	2	774	0	0	538	0	0	0	99999	0	0	0	5	0	0	0	1283	0	2	410	13	1	0	1	0
1	fy_	male	right eye	38	4912000	2&3 same	screen	180	1	0	2081	1757	2081	1757	13	13	4	4	2000	2000	9112112	4	2	0	1	1036	407	0	162	0	0	0	999999	0	0	0	6	0	0	0	1508	0	1	146	113	2	0	1	0
1	fy_	male	right eye	39	5112000	all diff	screen	90	1	0	2949	492	2949	492	13	13	2	4	2000	2000	11121	4	1	0	0	1191	146	0	0	0	0	0	329999	0	1	1	4	0	98	206	1196	0	1	294	133999913	2	0	3	4
1	fy_	male	right eye	40	8203000	1&2 same	screen	0	1	0	1037	602	1037	602	13	13	2	4	2000	2000	111212	4	2	0	0	980	406	0	0	0	0	0	999	0	0	0	3	0	0	0	1586	0	0	0	193	1	0	1	1
1	fy_	male	right eye	41	8102000	1&2 same	screen	0	1	0	2009	1638	2009	1638	13	13	4	4	2000	2000	1111	4	0	0	0	1702	0	0	0	0	0	0	999	0	0	0	3	0	0	0	1310	0	2	1040	92	0	1	0	1
1	fy_	male	right eye	42	4900000	2&3 same	screen	90	1	0	1179	910	1179	910	13	13	4	2	2000	2000	119	2	0	0	1	1212	0	0	260	0	1	638	199999	1	0	0	5	180	0	0	1293	0	1	175	113	2	0	1	0
1	fy_	male	right eye	43	4902000	2&3 same	screen	0	1	0	897	472	897	472	13	13	4	4	2000	2000	1191	3	0	0	1	1405	0	0	218	0	0	0	29999	0	1	0	4	0	240	0	1330	0	0	0	3	0	0	1	0
1	fy_	male	right eye	44	3902000	all diff	array	90	1	0	935	640	935	640	13	13	4	2	2000	2000	111121	5	1	0	0	1304	206	0	0	0	0	0	32399	0	1	2	2	0	288	510	837	0	1	288	113	2	0	1	0
1	fy_	male	right eye	45	8403000	all same	screen	270	1	0	1133	710	1133	710	13	13	2	2	2000	2000	1199111	5	0	0	2	1124	0	0	316	0	0	0	9999999	0	0	0	7	0	0	0	1454	0	1	318	133	1	0	2	0
1	fy_	male	right eye	46	3712000	2&3 same	array	0	1	0	873	592	873	592	13	13	2	2	2000	2000	119911	4	0	0	2	886	0	0	360	0	0	0	9999	0	0	0	4	0	0	0	1297	0	0	0	113	2	0	1	0
1	fy_	male	right eye	47	5222000	1&3 same	screen	270	1	0	1563	1221	1563	1221	13	13	4	4	2000	2000	1191	3	0	0	1	1126	0	0	212	0	0	0	99999	0	0	0	5	0	0	0	1482	0	0	0	1133	2	0	2	0
1	fy_	male	right eye	48	6002000	all same	array	90	0	0			1345	582	29	39	2	2	2000	2000	1191	3	0	0	1	1357	0	0	34	0	1	34	1113	3	0	1	0	1148	0	137	0	0	0	0	13199	2	0	1	2
1	fy_	male	right eye	49	4130000	all diff	array	90	1	0	894	570	894	570	13	13	4	4	2000	2000	919911	3	0	0	3	962	0	0	774	0	0	0	9332919	1	1	2	3	186	304	360	773	0	2	501	12	1	1	0	0
1	fy_	male	right eye	50	5002000	all diff	screen	90	1	0	1415	959	1415	959	13	13	4	2	2000	2000	12291	2	2	0	1	880	496	0	226	0	0	0	91999	1	0	0	4	124	0	0	1581	0	1	124	133	1	0	2	0
1	fy_	male	right eye	51	3812000	all diff	array	90	0	0			1471	801	29	39	4	4	2000	2000	19111	4	0	0	1	1016	0	0	332	0	0	0	3999	0	0	1	3	0	0	222	1098	0	1	476	1119	3	0	0	1
1	fy_	male	right eye	52	4802000	1&3 same	screen	270	1	0	1098	721	1098	721	13	13	2	4	2000	2000	19111	4	0	0	1	1336	0	0	248	0	0	0	92999	0	1	0	4	0	136	0	1682	0	0	0	133	1	0	2	0
1	fy_	male	right eye	53	5520000	2&3 same	screen	270	1	0	1179	650	1179	650	13	13	4	4	2000	2000	1221	2	2	0	0	1040	650	0	0	0	1	208	199	1	0	0	2	140	0	0	1473	0	0	0	1113	3	0	1	0
1	fy_	male	right eye	54	8002000	all same	screen	180	1	0	4387	2119	4387	2119	13	13	2	2	2000	2000	1121	3	1	0	0	1496	164	0	0	0	0	0	99	0	0	0	2	0	0	0	1612	0	0	0	919113319	4	1	3	3
1	fy_	male	right eye	55	4332000	2&3 same	array	0	1	0	814	539	814	539	13	13	2	4	2000	2000	119911	4	0	0	2	904	0	0	404	0	0	0	999999	0	0	0	6	0	0	0	1514	0	1	196	3	0	0	1	0
1	fy_	male	right eye	56	6203000	1&2 same	array	0	1	0	685	471	685	471	13	13	2	2	2000	2000	11212112	5	3	0	0	934	443	0	0	0	1	118	2111	3	1	0	0	1038	264	0	0	0	0	0	113	2	0	1	0
1	fy_	male	right eye	57	6003000	all same	array	270	1	0	1024	491	1024	491	13	13	4	2	2000	2000	111	3	0	0	0	1450	0	0	0	0	0	0	1129	2	1	0	1	686	186	0	70	0	0	0	93	0	0	1	1
1	fy_	male	right eye	58	8003000	all same	screen	90	1	0	903	522	903	522	13	13	2	4	2000	2000	1122211	4	3	0	0	774	656	0	0	0	0	0	39999	0	0	1	4	0	0	186	1369	0	0	0	19	1	0	0	1
1	fy_	male	right eye	59	5532000	2&3 same	screen	90	1	0	1389	959	1389	959	13	13	4	4	2000	2000	1111	4	0	0	0	1442	0	0	0	0	0	0	1999	1	0	0	3	132	0	0	1479	0	0	0	913	1	0	1	1
1	fy_	male	right eye	60	3612000	1&3 same	array	180	0	0			4465	560	29	32	4	2	2000	2000	911121	4	1	0	1	980	306	0	180	0	0	0	29991	1	1	0	3	94	184	0	1192	0	0	0	133911199	4	0	2	5
1	hs_	female	right eye	1	3800000	all diff	array	180	0	0			2535	2058	30	32	4	2	2000	2000	11199	3	0	0	2	960	0	0	602	0	1	232	91129	2	1	0	2	388	334	0	534	0	1	334	99919	1	0	0	4
1	hs_	female	right eye	2	8102000	1&2 same	screen	0	0	0			3944	1928	30	34	2	4	2000	2000	11122	3	2	0	0	1098	586	0	0	0	1	264	39	0	0	1	1	0	0	432	831	0	0	0	919991199	3	0	0	7
1	hs_	female	right eye	3	4812000	1&3 same	screen	270	0	0			7018	6611	29	32	2	2	2000	2000	91119	3	0	0	2	792	0	0	505	0	0	0	2392	0	2	1	1	0	328	222	336	0	1	336	999999999	0	0	0	19
1	hs_	female	right eye	4	3612000	1&3 same	array	90	0	0			2216	1668	30	39	2	2	2000	2000	12212	2	3	0	0	448	809	0	0	0	0	0	122212	2	4	0	0	510	907	0	0	0	1	314	91922	1	2	0	2
1	hs_	female	right eye	5	3712000	2&3 same	array	270	0	0			1179	821	30	31	4	4	2000	2000	9199999	1	0	0	6	258	0	0	1367	0	2	580	99133	1	0	2	2	256	0	427	470	0	1	81	11	2	0	0	0
1	hs_	female	right eye	6	5012000	all diff	screen	270	0	0			2673	2128	28	31	2	4	2000	2000	9222122	1	5	0	1	186	1292	0	268	0	0	0	2991	1	1	0	2	530	114	0	586	0	0	0	19999	1	0	0	4
1	hs_	female	right eye	7	5322000	all diff	screen	0	1	0	1517	1071	1517	1071	13	13	4	2	2000	2000	99111	3	0	0	2	726	0	0	360	0	1	176	23339	0	1	3	1	0	192	1044	164	0	0	0	12	1	1	0	0
1	hs_	female	right eye	8	4902000	2&3 same	screen	0	0	0			3546	3048	29	39	4	2	2000	2000	9222	0	3	0	1	0	1232	0	240	0	1	240	929922	0	3	0	3	0	685	0	634	0	0	0	11999919	3	0	0	5
1	hs_	female	right eye	9	3702000	2&3 same	array	180	0	0			2364	1908	29	39	2	4	2000	2000	91111	4	0	0	1	950	0	0	172	0	0	0	99993	0	0	1	4	0	0	257	1024	0	1	394	111199	4	0	0	2
1	hs_	female	right eye	10	6002000	all same	array	90	1	0	3712	3345	3712	3345	13	13	4	2	2000	2000	1199	2	0	0	2	300	0	0	487	0	1	121	1111	4	0	0	0	1088	0	0	0	0	1	476	3211113	4	1	2	0
1	hs_	female	right eye	11	5232000	1&3 same	screen	90	1	0	3919		3919	3526	13	13	4	4	2000	2000	11111	5	0	0	0	1243	0	0	0	0	1	202	339	0	0	2	1	0	0	684	302	0	0	0	999193	1	0	1	4
1	hs_	female	right eye	12	4232000	all diff	array	270	1	0	2295	1599	2295	1599	13	13	2	2	2000	2000	1212	2	2	0	0	744	599	0	0	0	1	158	3333923	0	1	5	1	0	282	746	354	0	0	0	113	2	0	1	0
1	hs_	female	right eye	13	3712000	2&3 same	array	0	1	0	4326		4326	3556	13	13	2	2	2000	2000	991	1	0	0	2	588	0	0	502	0	0	0	39333	0	0	4	1	0	0	761	188	0	1	248	919999193	2	0	2	6
1	hs_	female	right eye	14	3600000	1&3 same	array	0	0	0			1606	1150	29	32	4	2	2000	2000	91119	3	0	0	2	510	0	0	778	0	0	0	91229	1	2	0	2	298	530	0	260	0	0	0	199	1	0	0	2
1	hs_	female	right eye	15	4802000	1&3 same	screen	180	0	0			1054	403	28	39	4	4	2000	2000	12221	2	3	0	0	521	634	0	0	0	0	0	92222	0	4	0	1	0	1103	0	350	0	0	0	199	1	0	0	2
1	hs_	female	right eye	16	5002000	all diff	screen	90	0	0			2264	1858	29	39	2	2	2000	2000	11222	2	3	0	0	306	1104	0	0	0	0	0	2211	2	2	0	0	679	674	0	0	0	2	546	1999999	1	0	0	6
1	hs_	female	right eye	17	4222000	all diff	array	0	0	0			1079	352	29	39	4	4	2000	2000	91111	4	0	0	1	1021	0	0	304	0	0	0	33333	0	0	5	0	0	0	1239	0	0	0	0	99	0	0	0	2
1	hs_	female	right eye	18	3612000	1&3 same	array	180	0	0			3786	3307	29	32	4	2	2000	2000	911111	5	0	0	1	996	0	0	484	0	2	212	9212	1	2	0	1	298	509	0	188	0	2	502	999911	2	0	0	4
1	hs_	female	right eye	19	3902000	all diff	array	90	0	0			2741	1729	29	31	2	2	2000	2000	122	1	2	0	0	230	1170	0	0	0	0	0	9322232	0	4	2	1	0	779	488	254	0	0	0	1999	1	0	0	3
1	hs_	female	right eye	20	6100000	1&2 same	array	90	1	0			5333	4934	13	13	4	2	2000	2000	11121	4	1	0	0	899	226	0	0	0	1	184	2212122	2	5	0	0	358	1216	0	0	0	1	374	199999199	2	0	0	9
1	hs_	female	right eye	21	6203000	1&2 same	array	90	1	0			6524	5922	13	13	4	4	2000	2000	222	0	3	0	0	0	1232	0	0	0	0	0	322333	0	2	4	0	0	272	916	0	0	0	0	999999911	3	0	0	13
1	hs_	female	right eye	22	8002000	all same	screen	180	0	0			1229	779	28	39	4	4	2000	2000	12212	2	3	0	0	294	719	0	0	0	0	0	999999	0	0	0	6	0	0	0	1130	0	0	0	1119	3	0	0	1
1	hs_	female	right eye	23	4030000	1&3 same	array	0	1	0	948	272	948	272	13	13	2	4	2000	2000	111	3	0	0	0	1410	0	0	0	0	1	452	33233	0	1	4	0	0	318	1085	0	0	0	0	3	0	0	1	0
1	hs_	female	right eye	24	8702000	1&2 same	screen	0	0	0			3233	2936	23	40	4	3	2000	2000	111	3	0	0	0	1130	0	0	0	0	1	158	229232	0	4	1	1	0	658	226	164	0	0	0	99911	2	0	0	3
1	hs_	female	right eye	25	4130000	all diff	array	90	0	0			1232	659	30	39	4	2	2000	2000	91919	2	0	0	3	374	0	0	923	0	0	0	933333	0	0	5	1	0	0	1064	252	0	0	0	9111	3	0	0	1
1	hs_	female	right eye	26	4332000	2&3 same	array	180	0	0			2862	2457	29	39	4	4	2000	2000	222	0	3	0	0	0	1480	0	0	0	0	0	11222	2	3	0	0	648	821	0	0	0	0	0	99199	1	0	0	4
1	hs_	female	right eye	27	3812000	all diff	array	90	0	0			552	0	21	40	3	3	2000	2000	91999	1	0	0	4	454	0	0	675	0	2	333	39999	0	0	1	4	0	0	182	799	0	1	288	1	1	0	0	0
1	hs_	female	right eye	28	4912000	2&3 same	screen	180	1	0	2755	2307	2755	2307	13	13	4	4	2000	2000	2222	0	4	0	0	0	1253	0	0	0	0	0	9222111	3	3	0	1	468	730	0	374	0	1	208	2292292	0	5	0	2
1	hs_	female	right eye	29	8402000	all same	screen	270	1	0	3681	2926	3681	2926	13	13	2	4	2000	2000	11222	2	3	0	0	410	999	0	0	0	0	0	999929	0	1	0	5	0	196	0	1148	0	1	120	139999999	1	0	2	8
1	hs_	female	right eye	30	8101000	1&2 same	screen	90	1	0	1357	490	1357	490	13	13	2	2	2000	2000	119	2	0	0	1	1048	0	0	37	0	0	0	222	0	3	0	0	0	1273	0	0	0	0	0	31933	1	0	3	1
1	hs_	female	right eye	31	6301000	1&2 same	array	270	1	0	2402	1468	2402	1468	13	13	4	2	2000	2000	1399	1	0	1	2	118	0	176	716	0	0	0	9139	1	0	1	2	32	0	492	592	0	1	304	11992	2	1	0	2
1	hs_	female	right eye	32	6302000	1&2 same	array	180	1	0	2407	1540	2407	1540	13	13	2	2	2000	2000	1222	1	3	0	0	172	957	0	0	0	0	0	22323	0	3	2	0	0	536	566	0	0	2	670	999933	0	0	2	4
1	hs_	female	right eye	33	6203000	1&2 same	array	0	0	0			1594	1179	29	39	2	4	2000	2000	1991	2	0	0	2	554	0	0	222	0	1	382	2122	1	3	0	0	240	812	0	0	0	0	0	1999	1	0	0	3
1	hs_	female	right eye	34	5520000	2&3 same	screen	270	0	0			1671	472	29	39	2	4	2000	2000	122	1	2	0	0	592	660	0	0	0	1	592	99111	3	0	0	2	646	0	0	798	0	0	0	999	0	0	0	3
1	hs_	female	right eye	35	8703000	1&2 same	screen	0	1	0	2997	2496	2997	2496	13	13	2	2	2000	2000	2222	0	4	0	0	0	1421	0	0	0	0	0	99222	0	3	0	2	0	1226	0	328	0	0	0	99933	0	0	2	3
1	hs_	female	right eye	36	4320000	2&3 same	array	270	1	0	3810	3288	3810	3288	13	13	4	4	2000	2000	19199	2	0	0	3	258	0	0	693	0	0	0	911	2	0	0	1	1061	0	0	162	0	0	0	99111993	3	0	1	4
1	hs_	female	right eye	37	4900000	2&3 same	screen	90	1	0	1896	1388	1896	1388	13	13	4	2	2000	2000	1929	1	1	0	2	154	114	0	805	0	1	154	91222	1	3	0	1	242	1055	0	174	0	1	174	111	3	0	0	0
1	hs_	female	right eye	38	6003000	all same	array	180	0	0			2519	492	30	39	2	2	2000	2000	222222	0	6	0	0	0	965	0	0	0	0	0	22221	1	4	0	0	151	1090	0	0	0	1	151	91119	3	0	0	2
1	hs_	female	right eye	39	6000000	all same	array	0	1	0			7718	7199	13	13	4	4	2000	2000	1911	3	0	0	1	628	0	0	214	0	0	0	9222	0	3	0	1	0	872	0	568	0	1	568	922122999	1	8	1	4
1	hs_	female	right eye	40	8602000	1&2 same	screen	0	0	0			1993	1521	29	39	4	2	2000	2000	12211	3	2	0	0	354	776	0	0	0	1	140	23393	0	1	3	1	0	210	680	234	0	0	0	99199	1	0	0	4
1	hs_	female	right eye	41	8003000	all same	screen	90	0	0			1639	781	30	39	2	2	2000	2000	9122	1	2	0	1	160	924	0	246	0	0	0	99932	0	1	1	3	0	240	220	614	0	2	434	292	0	2	0	1
1	hs_	female	right eye	42	8001000	all same	screen	0	1	0	2317	1959	2317	1959	13	13	2	4	2000	2000	91122	2	2	0	1	868	234	0	340	0	1	340	99339	0	0	2	3	0	0	330	860	0	0	0	2299133	1	2	2	2
1	hs_	female	right eye	43	6002000	all same	array	180	0	0			1762	1300	28	39	4	4	2000	2000	1911	3	0	0	1	1124	0	0	30	0	0	0	19	1	0	0	1	112	0	0	1041	0	0	0	3119	2	0	1	1
1	hs_	female	right eye	44	8401000	all same	screen	0	0	0			1455	1121	28	39	2	4	2000	2000	1222	1	3	0	0	146	1058	0	0	0	1	338	222	0	3	0	0	0	951	0	0	0	0	0	1999	1	0	0	3
1	hs_	female	right eye	45	5432000	all diff	screen	270	0	0			1924	971	28	31	4	4	2000	2000	9911	2	0	0	2	1124	0	0	414	0	1	26	223333	0	2	4	0	0	130	1232	0	0	0	0	1299	1	1	0	2
1	hs_	female	right eye	46	5232000	1&3 same	screen	180	1	0	2289	1788	2289	1788	13	13	4	2	2000	2000	9191	2	0	0	2	856	0	0	276	0	2	276	91221	2	2	0	1	692	434	0	104	0	0	0	19119	3	0	0	2
1	hs_	female	right eye	47	5532000	2&3 same	screen	90	0	0			1059	272	29	39	2	4	2000	2000	91929	1	1	0	3	136	438	0	887	0	0	0	112119	4	1	0	1	640	164	0	272	0	0	0	199	1	0	0	2
1	hs_	female	right eye	48	5420000	all diff	screen	180	0	0			2601	2258	29	39	2	2	2000	2000	91199	2	0	0	3	394	0	0	929	0	0	0	9111	3	0	0	1	1210	0	0	190	0	1	190	111999	3	0	0	3
1	hs_	female	right eye	49	5522000	2&3 same	screen	90	0	0			3264	2748	29	39	4	2	2000	2000	119	2	0	0	1	342	0	0	932	0	0	0	922	0	2	0	1	0	614	0	308	0	0	0	229299911	2	3	0	4
1	hs_	female	right eye	50	8203000	1&2 same	screen	0	1	0	1704	1271	1704	1271	13	13	2	4	2000	2000	191	2	0	0	1	878	0	0	36	0	2	816	33222	0	3	2	0	0	903	416	0	0	0	0	99111993	3	0	1	4
1	hs_	female	right eye	51	8403000	all same	screen	270	1	0	1590	849	1590	849	13	13	2	2	2000	2000	121	2	1	0	0	221	1136	0	0	0	0	0	29239399	0	2	2	4	0	346	296	260	0	2	182	99133	1	0	2	2
1	hs_	female	right eye	52	6003000	all same	array	90	0	0			6011	5551	30	39	2	4	2000	2000	222	0	3	0	0	0	1052	0	0	0	0	0	22222	0	5	0	0	0	1649	0	0	0	1	739	999999999	1	1	0	14
1	hs_	female	right eye	53	4332000	2&3 same	array	0	1	0	2395	1919	2395	1919	13	13	2	4	2000	2000	999999	0	0	0	6	0	0	0	1016	0	0	0	93939	0	0	2	3	0	0	316	864	0	1	124	219	1	1	0	1
1	hs_	female	right eye	54	4020000	1&3 same	array	0	1	0	1288	681	1288	681	13	13	4	2	2000	2000	191	2	0	0	1	1322	0	0	36	0	0	0	999191	2	0	0	4	538	0	0	530	0	0	0	21212	2	3	0	0
1	hs_	female	right eye	55	4802000	1&3 same	screen	270	0	0			3347	3007	30	39	2	2	2000	2000	2222	0	4	0	0	0	1042	0	0	0	1	196	99299	0	1	0	4	0	200	0	745	0	0	0	999919992	1	2	0	7
1	hs_	female	right eye	56	5112000	all diff	screen	90	0	0			4820	1869	28	32	4	2	2000	2000	1999122	2	2	0	3	274	440	0	366	0	1	322	9922	0	2	0	2	0	367	0	172	0	0	0	191391199	4	0	1	4
1	hs_	female	right eye	57	6003000	all same	array	270	1	0	1279	251	1279	251	13	13	4	2	2000	2000	911	2	0	0	1	843	0	0	182	0	0	0	19911919	4	0	0	4	564	0	0	609	0	0	0	1	1	0	0	0
1	hs_	female	right eye	58	4022000	1&3 same	array	90	0	0			1450	891	29	32	4	2	2000	2000	922	0	2	0	1	0	996	0	188	0	0	0	9322122	1	4	1	1	282	794	124	188	0	1	282	2119	2	1	0	1
1	hs_	female	right eye	59	5222000	1&3 same	screen	270	0	0			989	442	29	32	2	4	2000	2000	999919919	2	0	0	8	292	0	0	716	0	2	246	339	0	0	2	1	0	0	502	156	0	0	0	19	1	0	0	1
1	hs_	female	right eye	60	6103000	1&2 same	array	180	0	0			1569	569	30	39	4	4	2000	2000	22122	1	4	0	0	454	510	0	0	0	0	0	2211122	3	4	0	0	538	410	0	0	0	0	0	912	1	1	0	1
1	ii_	female	right eye	1	5232000	1&3 same	screen	180	0	0			2640	2317	29	32	4	4	2000	2000	92211	2	2	0	1	521	1188	0	40	0	0	0	92999	0	1	0	4	0	734	0	660	0	1	266	111919	4	0	0	2
1	ii_	female	right eye	2	5420000	all diff	screen	180	0	0			945	670	28	31	4	2	2000	2000	0	0	0	0	0	0	0	0	0	0	0	0	11199	3	0	0	2	908	0	0	694	0	0	0	1199	2	0	0	2
1	ii_	female	right eye	3	5522000	2&3 same	screen	90	1	0	1216	892	1216	892	13	13	2	2	2000	2000	1212212	3	4	0	0	714	748	0	0	0	0	0	9229	0	2	0	2	0	224	0	628	0	0	0	22133	1	2	2	0
1	ii_	female	right eye	4	6000000	all same	array	0	1	0	855	510	855	510	13	13	4	4	2000	2000	11321121	5	2	1	0	632	576	22	0	0	0	0	2213	1	2	1	0	78	820	579	0	0	1	78	13	1	0	1	0
1	ii_	female	right eye	5	3612000	1&3 same	array	90	0	0			2992	2139	28	39	4	2	2000	2000	22222	0	5	0	0	0	1346	0	0	0	1	242	3222229	0	5	1	1	0	366	200	302	0	0	0	212299999	1	3	0	7
1	ii_	female	right eye	6	3702000	2&3 same	array	180	0	0			2631	1908	28	39	4	4	2000	2000	11911	4	0	0	1	900	0	0	140	0	1	140	313	1	0	2	0	536	0	1173	0	0	1	536	91999	1	0	0	4
1	ii_	female	right eye	7	6002000	all same	array	90	1	0	1007	560	1007	560	13	13	4	2	2000	2000	12212	2	3	0	0	804	378	0	0	0	0	0	133223319	2	2	4	1	496	570	664	28	0	1	192	3	0	0	1	0
1	ii_	female	right eye	8	8402000	all same	screen	270	1	0	825	490	825	490	13	13	2	4	2000	2000	2221212	2	5	0	0	454	858	0	0	0	1	194	29339	0	1	2	2	0	408	534	670	0	0	0	112	2	1	0	0
1	ii_	female	right eye	9	4812000	1&3 same	screen	270	0	0			893	561	30	39	4	4	2000	2000	212222	1	5	0	0	206	1168	0	0	0	0	0	3913	1	0	2	1	390	0	684	566	0	0	0	12	1	1	0	0
1	ii_	female	right eye	10	6002000	all same	array	180	1	0	808	550	808	550	13	13	2	2	2000	2000	9212	1	2	0	1	300	1104	0	106	0	0	0	3913	1	0	2	1	378	0	819	112	0	1	112	13	1	0	1	0
1	ii_	female	right eye	11	3712000	2&3 same	array	270	0	0			1856	1051	23	40	3	4	2000	2000	12212	2	3	0	0	700	643	0	0	0	0	0	93223	0	2	2	1	0	1262	414	216	0	0	0	1199	2	0	0	2
1	ii_	female	right eye	12	4022000	1&3 same	array	90	1	0	1375	769	1375	769	13	13	2	2	2000	2000	22222	0	5	0	0	0	1485	0	0	0	0	0	92211	2	2	0	1	595	1080	0	218	0	0	0	3	0	0	1	0
1	ii_	female	right eye	13	8002000	all same	screen	180	1	0	750	372	750	372	13	13	2	2	2000	2000	12122	2	3	0	0	844	647	0	0	0	0	0	339999	0	0	2	4	0	0	446	887	0	1	25	213	1	1	1	0
1	ii_	female	right eye	14	6003000	all same	array	180	1	0	747	400	747	400	13	13	4	2	2000	2000	9211	2	1	0	1	1299	414	0	180	0	2	616	2219	1	2	0	1	296	1020	0	133	0	1	296	2	0	1	0	0
1	ii_	female	right eye	15	3800000	all diff	array	180	1	0	3072	1200	3072	1200	13	13	2	2	2000	2000	112121	4	2	0	0	666	662	0	0	0	0	0	932399	0	1	2	3	0	614	454	775	0	0	0	9999399	0	0	1	6
1	ii_	female	right eye	16	6302000	1&2 same	array	180	0	0			3398	3077	29	34	2	4	2000	2000	1222	1	3	0	0	138	671	0	0	0	1	447	1222229	1	5	0	1	48	270	0	95	0	0	0	99399	0	0	1	4
1	ii_	female	right eye	17	4802000	1&3 same	screen	270	1	0	2087	1688	2087	1688	13	13	2	4	2000	2000	92212	1	3	0	1	354	413	0	98	0	0	0	22299	0	3	0	2	0	556	0	1003	0	0	0	223	0	2	1	0
1	ii_	female	right eye	18	8203000	1&2 same	screen	0	0	0			993	659	28	34	4	2	2000	2000	1322	1	2	1	0	312	1217	20	0	0	1	312	2299	0	2	0	2	0	772	0	710	0	0	0	9	0	0	0	1
1	ii_	female	right eye	19	5432000	all diff	screen	270	0	0			1919	1430	30	32	2	4	2000	2000	11121	4	1	0	0	1248	388	0	0	0	1	512	9333399	0	0	4	3	0	0	502	871	0	0	0	911999	2	0	0	4
1	ii_	female	right eye	20	4130000	all diff	array	90	0	0			2786	1699	28	32	2	2	2000	2000	12212	2	3	0	0	760	750	0	0	0	0	0	9329	0	1	1	2	0	634	222	1029	0	0	0	91199999	2	0	0	6
1	ii_	female	right eye	21	8101000	1&2 same	screen	90	1	0	2345	1500	2345	1500	13	13	2	2	2000	2000	11222	2	3	0	0	280	1079	0	0	0	1	254	32299	0	2	1	2	0	724	618	317	0	0	0	3193339	1	0	4	2
1	ii_	female	right eye	22	4030000	1&3 same	array	0	0	0			1137	790	30	39	4	4	2000	2000	1122	2	2	0	0	820	678	0	0	0	0	0	321	1	1	1	0	688	828	190	0	0	1	688	12	1	1	0	0
1	ii_	female	right eye	23	6103000	1&2 same	array	180	1	0	2745	1529	2745	1529	13	13	2	4	2000	2000	122222	1	5	0	0	266	1083	0	0	0	0	0	12332	1	2	2	0	122	795	878	0	0	0	0	1122133	3	2	2	0
1	ii_	female	right eye	24	5232000	1&3 same	screen	90	1	0	1752	1440	1752	1440	13	13	4	4	2000	2000	12222	1	4	0	0	234	1001	0	0	0	0	0	23999	0	1	1	3	0	330	364	906	0	0	0	2111233	3	2	2	0
1	ii_	female	right eye	25	6203000	1&2 same	array	0	0	0			4838	4436	30	39	4	2	2000	2000	12212	2	3	0	0	504	814	0	0	0	0	0	1222	1	3	0	0	184	1703	0	0	0	2	699	111919199	7	0	0	6
1	ii_	female	right eye	26	5222000	1&3 same	screen	270	1	0	1264	871	1264	871	13	13	4	4	2000	2000	12212	2	3	0	0	1002	624	0	0	0	0	0	93999	0	0	1	4	0	0	526	1274	0	0	0	12	1	1	0	0
1	ii_	female	right eye	27	5112000	all diff	screen	90	0	0			3335	2908	28	32	4	2	2000	2000	11212	3	2	0	0	778	689	0	0	0	0	0	22319	1	2	1	1	386	778	384	58	0	0	0	1111999	4	0	0	3
1	ii_	female	right eye	28	3600000	1&3 same	array	0	1	0	1914	1481	1914	1481	13	13	4	4	2000	2000	12221	2	3	0	0	588	852	0	0	0	0	0	32399	0	1	2	2	0	214	482	932	0	0	0	193	1	0	1	1
1	ii_	female	right eye	29	8403000	all same	screen	270	1	0	773	370	773	370	13	13	2	2	2000	2000	22212	1	4	0	0	134	1186	0	0	0	0	0	299	0	1	0	2	0	746	0	641	0	1	746	13	1	0	1	0
1	ii_	female	right eye	30	6301000	1&2 same	array	270	0	0			1952	1220	30	39	4	4	2000	2000	299929	0	2	0	4	0	442	0	1045	0	1	57	333	0	0	3	0	0	0	1646	0	0	0	0	11992	2	1	0	2
1	ii_	female	right eye	31	4900000	2&3 same	screen	90	1	0	1318	970	1318	970	13	13	4	2	2000	2000	112121	4	2	0	0	663	584	0	0	0	1	158	33199	1	0	2	2	248	0	702	664	0	0	0	123	1	1	1	0
1	ii_	female	right eye	32	6100000	1&2 same	array	90	1	0	1345	802	1345	802	13	13	4	2	2000	2000	112121	4	2	0	0	816	618	0	0	0	0	0	2211	2	2	0	0	584	1118	0	0	0	0	0	331	1	0	2	0
1	ii_	female	right eye	33	3902000	all diff	array	90	0	0			1039	581	29	31	2	2	2000	2000	1212	2	2	0	0	1214	297	0	0	0	0	0	221	1	2	0	0	175	1534	0	0	0	0	0	199	1	0	0	2
1	ii_	female	right eye	34	6203000	1&2 same	array	90	0	0			2976	2159	30	39	4	2	2000	2000	12292	1	3	0	1	188	1082	0	200	0	0	0	232233	0	3	3	0	0	942	498	0	0	0	0	119129	3	1	0	2
1	ii_	female	right eye	35	5012000	all diff	screen	270	0	0			4266	1041	29	39	2	2	2000	2000	22212	1	4	0	0	382	1120	0	0	0	0	0	23299	0	2	1	2	0	460	168	854	0	2	544	911919999	3	0	0	7
1	ii_	female	right eye	36	4020000	1&3 same	array	0	1	0	1006	651	1006	651	13	13	4	2	2000	2000	122111	4	2	0	0	612	666	0	0	0	1	274	92211	2	2	0	1	566	750	0	108	0	1	424	112	2	1	0	0
1	ii_	female	right eye	37	8401000	all same	screen	0	1	0	806	552	806	552	13	13	4	2	2000	2000	222292	0	5	0	1	0	1072	0	368	0	1	368	2999	0	1	0	3	0	524	0	878	0	0	0	2	0	1	0	0
1	ii_	female	right eye	38	5002000	all diff	screen	90	0	0			4438	1069	29	39	2	2	2000	2000	2221	1	3	0	0	84	1450	0	0	0	0	0	33199	1	0	2	2	182	0	844	568	0	0	0	111199199	5	0	0	4
1	ii_	female	right eye	39	8003000	all same	screen	90	1	0	761	450	761	450	13	13	2	4	2000	2000	2222	0	4	0	0	0	1506	0	0	0	0	0	32133	1	1	3	0	134	340	741	0	0	0	0	3	0	0	1	0
1	ii_	female	right eye	40	3812000	all diff	array	90	0	0			3227	2237	30	32	2	2	2000	2000	1122	2	2	0	0	430	1013	0	0	0	1	519	3313	1	0	3	0	480	0	1198	0	0	0	0	1129999	2	1	0	4
1	ii_	female	right eye	41	8703000	1&2 same	screen	0	0	0			1892	1040	30	39	4	2	2000	2000	9112222	2	4	0	1	354	1105	0	230	0	0	0	9299	0	1	0	3	0	1070	0	752	0	1	400	121	2	1	0	0
1	ii_	female	right eye	42	4802000	1&3 same	screen	180	1	0	821	481	821	481	13	13	2	2	2000	2000	11222	2	3	0	0	410	872	0	0	0	0	0	92311	2	1	1	1	541	712	374	138	0	1	416	3	0	0	1	0
1	ii_	female	right eye	43	6003000	all same	array	90	1	0	1098	599	1098	599	13	13	2	2	2000	2000	1222	1	3	0	0	252	1050	0	0	0	0	0	3999	0	0	1	3	0	0	396	527	0	0	0	133	1	0	2	0
1	ii_	female	right eye	44	8001000	all same	screen	0	1	0	900	522	900	522	13	13	2	4	2000	2000	91121	3	1	0	1	1130	420	0	120	0	1	326	9333	0	0	3	1	0	0	1688	174	0	0	0	2133	1	1	2	0
1	ii_	female	right eye	45	8602000	1&2 same	screen	0	0	0			1032	682	28	34	2	2	2000	2000	199222	1	3	0	2	120	970	0	274	0	0	0	39992332	0	2	3	3	0	170	588	242	0	1	50	9119	2	0	0	2
1	ii_	female	right eye	46	8102000	1&2 same	screen	0	1	0	1320	751	1320	751	13	13	4	4	2000	2000	12121	3	2	0	0	932	610	0	0	0	1	96	33999	0	0	2	3	0	0	574	752	0	0	0	123	1	1	1	0
1	ii_	female	right eye	47	4902000	2&3 same	screen	0	1	0	1673	989	1673	989	13	13	4	4	2000	2000	122222	1	5	0	0	176	1288	0	0	0	0	0	19999	1	0	0	4	416	0	0	700	0	0	0	11911	4	0	0	1
1	ii_	female	right eye	48	4332000	2&3 same	array	0	0	0			1279	740	28	39	4	2	2000	2000	121	2	1	0	0	697	736	0	0	0	1	584	933229	0	2	2	2	0	524	770	266	0	1	300	999	0	0	0	3
1	ii_	female	right eye	49	4222000	all diff	array	0	0	0			1490	1210	29	39	4	4	2000	2000	11222	2	3	0	0	302	932	0	0	0	2	560	32291	1	2	1	1	145	802	454	228	0	1	228	919999	1	0	0	5
1	ii_	female	right eye	50	5520000	2&3 same	screen	270	1	0	3990	2947	3990	2947	13	13	4	4	2000	2000	11912	3	1	0	1	1068	260	0	140	0	2	862	3999	0	0	1	3	0	0	496	915	0	0	0	129	1	1	0	1
1	ii_	female	right eye	51	3712000	2&3 same	array	0	0	0			2571	1720	30	31	4	2	2000	2000	1192122	3	3	0	1	458	743	0	18	0	1	148	339	0	0	2	1	0	0	1246	450	0	0	0	12292	1	3	0	1
1	ii_	female	right eye	52	4912000	2&3 same	screen	180	0	0			1359	989	28	39	2	2	2000	2000	122221	2	4	0	0	588	910	0	0	0	0	0	122299	1	3	0	2	144	648	0	602	0	0	0	9	0	0	0	1
1	ii_	female	right eye	53	3612000	1&3 same	array	180	1	0	725	451	725	451	13	13	4	4	2000	2000	11212	3	2	0	0	580	892	0	0	0	0	0	3223	0	2	2	0	0	812	674	0	0	0	0	19	1	0	0	1
1	ii_	female	right eye	54	4332000	2&3 same	array	180	0	0			1887	1418	29	39	4	4	2000	2000	122222	1	5	0	0	146	1325	0	0	0	1	262	22119	2	2	0	1	892	500	0	110	0	0	0	119	2	0	0	1
1	ii_	female	right eye	55	4320000	2&3 same	array	270	0	0			4241	3915	29	39	2	4	2000	2000	1199991	3	0	0	4	727	0	0	496	0	3	621	329999	0	1	1	4	0	374	208	698	0	1	278	11999	2	0	0	3
1	ii_	female	right eye	56	8702000	1&2 same	screen	0	0	0			7006	4216	29	34	4	2	2000	2000	19222	1	3	0	1	340	1043	0	26	0	0	0	3339999	0	0	3	4	0	0	538	590	0	1	156	111111219	7	1	0	2
1	ii_	female	right eye	57	6003000	all same	array	270	1	0	928	582	928	582	13	13	4	2	2000	2000	112219	3	2	0	1	672	468	0	252	0	1	340	399	0	0	1	2	0	0	626	828	0	0	0	193	1	0	1	1
1	ii_	female	right eye	58	5322000	all diff	screen	0	1	0	2826	2258	2826	2258	13	13	4	2	2000	2000	1222	1	3	0	0	718	973	0	0	0	1	474	92399	0	1	1	3	0	264	474	740	0	1	348	11112	4	1	0	0
1	ii_	female	right eye	59	4232000	all diff	array	270	0	0			3920	3447	30	32	2	4	2000	2000	21211	3	2	0	0	714	528	0	0	0	1	402	33123	1	1	3	0	660	236	545	0	0	2	415	1129999	2	1	0	4
1	ii_	female	right eye	60	5532000	2&3 same	screen	90	0	0			1216	919	28	39	2	2	2000	2000	1122	2	2	0	0	506	582	0	0	0	1	170	191	2	0	0	1	1417	0	0	242	0	1	902	1119	3	0	0	1
1	ik_	male	left eye	1	8703000	1&2 same	screen	0	1	0	829	450	829	450	13	13	2	2	2000	2000	1221	2	2	0	0	1046	624	0	0	0	0	0	223322	0	4	2	0	0	1161	382	0	0	1	211	113	2	0	1	0
1	ik_	male	left eye	2	8002000	all same	screen	180	1	0	2427	959	2427	959	13	13	2	2	2000	2000	12121	3	2	0	0	1257	406	0	0	0	1	170	3333	0	0	4	0	0	0	1672	0	0	0	0	91293	1	1	1	2
1	ik_	male	left eye	3	5420000	all diff	screen	180	0	0			2378	1997	29	39	2	2	2000	2000	11219	3	1	0	1	1078	176	0	426	0	1	426	111911	5	0	0	1	1325	0	0	210	0	0	0	911199	3	0	0	3
1	ik_	male	left eye	4	5112000	all diff	screen	90	1	0			5481	4932	13	13	2	4	2000	2000	1212212	3	4	0	0	600	977	0	0	0	0	0	91999	1	0	0	4	546	0	0	1069	0	0	0	999319999	1	0	2	7
1	ik_	male	left eye	5	5432000	all diff	screen	270	1	0	1580	1109	1580	1109	13	13	2	2	2000	2000	9911	2	0	0	2	1309	0	0	338	0	2	338	1339	1	0	2	1	172	0	608	242	0	0	0	1133	2	0	2	0
1	ik_	male	left eye	6	6103000	1&2 same	array	180	0	0			2194	1599	29	34	2	2	2000	2000	111	3	0	0	0	1720	0	0	0	0	0	0	9232	0	2	1	1	0	871	200	194	0	2	394	91119	3	0	0	2
1	ik_	male	left eye	7	4030000	1&3 same	array	0	0	0			1752	1399	29	32	2	2	2000	2000	112122	3	3	0	0	550	1090	0	0	0	0	0	92	0	1	0	1	0	980	0	740	0	0	0	9	0	0	0	1
1	ik_	male	left eye	8	4802000	1&3 same	screen	180	0	0			1709	1369	29	32	2	4	2000	2000	111211	5	1	0	0	1300	172	0	0	0	1	216	199	1	0	0	2	434	0	0	910	0	2	1152	399	0	0	1	2
1	ik_	male	left eye	9	6002000	all same	array	90	1	0	1541	1120	1541	1120	13	13	4	2	2000	2000	91111	4	0	0	1	1509	0	0	54	0	0	0	991	1	0	0	2	367	0	0	1094	0	0	0	219	1	1	0	1
1	ik_	male	left eye	10	6003000	all same	array	180	1	0	916	491	916	491	13	13	4	2	2000	2000	1211	3	1	0	0	1497	210	0	0	0	0	0	21	1	1	0	0	101	610	0	0	0	0	0	112	2	1	0	0
1	ik_	male	left eye	11	8401000	all same	screen	0	1	0	1272	622	1272	622	13	13	4	2	2000	2000	121	2	1	0	0	1172	328	0	0	0	1	328	9999	0	0	0	4	0	0	0	1542	0	1	520	122	1	2	0	0
1	ik_	male	left eye	12	4320000	2&3 same	array	270	1	0	2180	1410	2180	1410	13	13	4	4	2000	2000	11111	5	0	0	0	1739	0	0	0	0	0	0	11	2	0	0	0	1018	0	0	0	0	1	412	1991	2	0	0	2
1	ik_	male	left eye	13	6203000	1&2 same	array	90	0	0			6877	6332	29	39	2	4	2000	2000	111	3	0	0	0	1627	0	0	0	0	0	0	1111	4	0	0	0	1266	0	0	0	0	0	0	999991999	1	0	0	8
1	ik_	male	left eye	14	5232000	1&3 same	screen	180	1	0			7056	6671	13	13	4	2	2000	2000	1121	3	1	0	0	1330	224	0	0	0	0	0	9	0	0	0	1	0	0	0	1026	0	0	0	1991	2	0	0	2
1	ik_	male	left eye	15	3612000	1&3 same	array	180	1	0	3511	3125	3511	3125	13	13	4	4	2000	2000	122122	2	4	0	0	432	1067	0	0	0	1	260	1	1	0	0	0	1336	0	0	0	0	0	0	992	0	1	0	2
1	ik_	male	left eye	16	3812000	all diff	array	90	1	0	1117	622	1117	622	13	13	2	4	2000	2000	9111	3	0	0	1	1373	0	0	146	0	0	0	393	0	0	2	1	0	0	534	308	0	0	0	1133	2	0	2	0
1	ik_	male	left eye	17	3702000	2&3 same	array	180	1	0	1576	1061	1576	1061	13	13	2	2	2000	2000	11111	5	0	0	0	1470	0	0	0	0	0	0	9939	0	0	1	3	0	0	336	833	0	0	0	1133	2	0	2	0
1	ik_	male	left eye	18	4900000	2&3 same	screen	90	1	0	1416	1021	1416	1021	13	13	4	2	2000	2000	12212122	3	5	0	0	608	977	0	0	0	1	262	9911	2	0	0	2	617	0	0	1016	0	2	1016	1119	3	0	0	1
1	ik_	male	left eye	19	4222000	all diff	array	0	0	0			1152	413	29	39	4	4	2000	2000	12122121	4	4	0	0	858	676	0	0	0	1	272	2222	0	4	0	0	0	1409	0	0	0	0	0	1119	3	0	0	1
1	ik_	male	left eye	20	8702000	1&2 same	screen	0	1	0	749	392	749	392	13	13	4	4	2000	2000	99111	3	0	0	2	1529	0	0	340	0	0	0	292222	0	5	0	1	0	1086	0	514	0	0	0	1	1	0	0	0
1	ik_	male	left eye	21	6003000	all same	array	90	1	0	1432	821	1432	821	13	13	2	2	2000	2000	111	3	0	0	0	1701	0	0	0	0	0	0	12219	2	2	0	1	750	672	0	237	0	2	510	113	2	0	1	0
1	ik_	male	left eye	22	5522000	2&3 same	screen	90	1	0	1856	749	1856	749	13	13	2	2	2000	2000	121211	4	2	0	0	1183	470	0	0	0	0	0	19132	2	1	1	1	656	58	244	494	0	1	212	9133	1	0	2	1
1	ik_	male	left eye	23	5520000	2&3 same	screen	270	1	0	2480	2129	2480	2129	13	13	4	4	2000	2000	12111	4	1	0	0	1468	222	0	0	0	0	0	911	2	0	0	1	452	0	0	170	0	0	0	2112	2	2	0	0
1	ik_	male	left eye	24	3712000	2&3 same	array	0	1	0	1107	790	1107	790	13	13	2	2	2000	2000	1112111	6	1	0	0	1375	198	0	0	0	0	0	3933	0	0	3	1	0	0	1365	286	0	0	0	1133	2	0	2	0
1	ik_	male	left eye	25	8602000	1&2 same	screen	0	1	0	3074	2217	3074	2217	13	13	4	4	2000	2000	11211	4	1	0	0	1495	184	0	0	0	0	0	92231	1	2	1	1	259	616	282	168	0	2	541	9	0	0	0	1
1	ik_	male	left eye	26	5012000	all diff	screen	270	0	0			1886	1010	29	39	2	2	2000	2000	9111	3	0	0	1	1679	0	0	208	0	1	208	29921	1	2	0	2	141	688	0	694	0	0	0	11999	2	0	0	3
1	ik_	male	left eye	27	4902000	2&3 same	screen	0	0	0			2928	2438	29	39	4	2	2000	2000	1111	4	0	0	0	1489	0	0	0	0	0	0	999	0	0	0	3	0	0	0	759	0	1	276	9999	0	0	0	4
1	ik_	male	left eye	28	4332000	2&3 same	array	180	1	0	1501	931	1501	931	13	13	4	2	2000	2000	111121	5	1	0	0	1299	228	0	0	0	1	333	3113	2	0	2	0	692	0	550	0	0	1	190	9112	2	1	0	1
1	ik_	male	left eye	29	3600000	1&3 same	array	0	1	0	1991	1161	1991	1161	13	13	4	4	2000	2000	91212121	4	3	0	1	692	910	0	88	0	1	214	921111	4	1	0	1	1162	284	0	182	0	2	488	22	0	2	0	0
1	ik_	male	left eye	30	6100000	1&2 same	array	90	1	0	1741	1100	1741	1100	13	13	4	2	2000	2000	1212121	4	3	0	0	809	740	0	0	0	0	0	2312	1	2	1	0	196	344	228	0	0	0	0	1111	4	0	0	0
1	ik_	male	left eye	31	6203000	1&2 same	array	0	1	0	4260		4260	3766	13	13	2	2	2000	2000	121222	2	4	0	0	340	1305	0	0	0	0	0	1222	1	3	0	0	230	855	0	0	0	0	0	19999993	1	0	1	6
1	ik_	male	left eye	32	3902000	all diff	array	90	1	0	1863	1039	1863	1039	13	13	4	2	2000	2000	12121	3	2	0	0	1073	596	0	0	0	0	0	9991	1	0	0	3	238	0	0	956	0	1	36	111	3	0	0	0
1	ik_	male	left eye	33	8001000	all same	screen	0	1	0	1358	1001	1358	1001	13	13	2	4	2000	2000	121212	3	3	0	0	572	1062	0	0	0	0	0	9333	0	0	3	1	0	0	1394	112	0	0	0	1133	2	0	2	0
1	ik_	male	left eye	34	5222000	1&3 same	screen	270	1	0	2826	2538	2826	2538	13	13	4	4	2000	2000	911	2	0	0	1	1555	0	0	158	0	0	0	23322	0	3	2	0	0	651	548	0	0	1	200	9111	3	0	0	1
1	ik_	male	left eye	35	8402000	all same	screen	270	1	0	1003	712	1003	712	13	13	2	4	2000	2000	11121	4	1	0	0	1387	296	0	0	0	0	0	933	0	0	2	1	0	0	572	560	0	0	0	12	1	1	0	0
1	ik_	male	left eye	36	4802000	1&3 same	screen	270	1	0	1053	651	1053	651	13	13	2	4	2000	2000	1111	4	0	0	0	1711	0	0	0	0	0	0	2922	0	3	0	1	0	1384	0	280	0	0	0	1133	2	0	2	0
1	ik_	male	left eye	37	4130000	all diff	array	90	1	0	829	572	829	572	13	13	4	4	2000	2000	12121	3	2	0	0	859	790	0	0	0	0	0	323223	0	3	3	0	0	850	791	0	0	0	0	11	2	0	0	0
1	ik_	male	left eye	38	6302000	1&2 same	array	180	1	0	2628	2248	2628	2248	13	13	2	2	2000	2000	1121121	5	2	0	0	968	670	0	0	0	1	300	22122	1	4	0	0	354	1271	0	0	0	1	228	91933	1	0	2	2
1	ik_	male	left eye	39	8003000	all same	screen	90	1	0	3531	3155	3531	3155	13	13	2	4	2000	2000	11111	5	0	0	0	1557	0	0	0	0	1	422	9933	0	0	2	2	0	0	645	618	0	0	0	9992	0	1	0	3
1	ik_	male	left eye	40	8102000	1&2 same	screen	0	1	0	2007	1101	2007	1101	13	13	4	4	2000	2000	1111	4	0	0	0	1523	0	0	0	0	1	440	9333	0	0	3	1	0	0	968	364	0	1	364	9111	3	0	0	1
1	ik_	male	left eye	41	6301000	1&2 same	array	270	1	0	2208	1759	2208	1759	13	13	4	2	2000	2000	111	3	0	0	0	1750	0	0	0	0	0	0	11	2	0	0	0	1250	0	0	0	0	1	988	11919	3	0	0	2
1	ik_	male	left eye	42	3712000	2&3 same	array	270	0	0			1147	770	29	39	2	2	2000	2000	112121	4	2	0	0	1031	618	0	0	0	0	0	919	1	0	0	2	284	0	0	1139	0	1	926	119	2	0	0	1
1	ik_	male	left eye	43	6002000	all same	array	180	1	0	1849	1508	1849	1508	13	13	2	2	2000	2000	1119	3	0	0	1	1464	0	0	235	0	0	0	1911	3	0	0	1	646	0	0	928	0	1	268	22	0	2	0	0
1	ik_	male	left eye	44	5002000	all diff	screen	90	1	0	1810	1280	1810	1280	13	13	4	2	2000	2000	1111	4	0	0	0	1525	0	0	0	0	0	0	19212	2	2	0	1	492	452	0	538	0	0	0	111	3	0	0	0
1	ik_	male	left eye	45	4232000	all diff	array	270	1	0	1356	679	1356	679	13	13	2	2	2000	2000	991	1	0	0	2	1543	0	0	404	0	0	0	933	0	0	2	1	0	0	1081	214	0	0	0	1133	2	0	2	0
1	ik_	male	left eye	46	8101000	1&2 same	screen	90	1	0	4026		4026	3534	13	13	2	2	2000	2000	12111	4	1	0	0	1203	300	0	0	0	0	0	3233	0	1	3	0	0	390	1155	0	0	0	0	11292	2	2	0	1
1	ik_	male	left eye	47	3800000	all diff	array	180	1	0	2922	911	2922	911	13	13	2	2	2000	2000	1212121	4	3	0	0	839	764	0	0	0	0	0	93211911	4	1	1	2	745	428	154	432	0	2	432	1111	4	0	0	0
1	ik_	male	left eye	48	4020000	1&3 same	array	0	1	0	3201	1430	3201	1430	13	13	4	2	2000	2000	12111	4	1	0	0	1189	302	0	0	0	0	0	111119	5	0	0	1	1324	0	0	305	0	2	493	21222	1	4	0	0
1	ik_	male	left eye	49	8403000	all same	screen	270	1	0	1513	1050	1513	1050	13	13	2	2	2000	2000	11	2	0	0	0	1677	0	0	0	0	0	0	9222323	0	4	2	1	0	1304	366	172	0	0	0	193	1	0	1	1
1	ik_	male	left eye	50	8203000	1&2 same	screen	0	1	0		961	4948	961	13	13	2	4	2000	2000	12121211	5	3	0	0	1080	542	0	0	0	0	0	33319	1	0	3	1	692	0	718	188	0	2	880	999	0	0	0	3
1	ik_	male	left eye	51	4912000	2&3 same	screen	180	1	0	1376	931	1376	931	13	13	4	4	2000	2000	9111111	6	0	0	1	1616	0	0	206	0	0	0	122	1	2	0	0	108	363	0	0	0	0	0	11	2	0	0	0
1	ik_	male	left eye	52	5532000	2&3 same	screen	90	1	0	1142	910	1142	910	13	13	4	4	2000	2000	91212121	4	3	0	1	1101	552	0	190	0	1	174	919939	1	0	1	4	220	0	180	913	0	1	220	11	2	0	0	0
1	ik_	male	left eye	53	5322000	all diff	screen	0	0	0			5550	4774	29	31	4	4	2000	2000	11111111	8	0	0	0	1411	0	0	0	0	0	0	2121	2	2	0	0	634	682	0	0	0	0	0	99999919	1	0	0	7
1	ik_	male	left eye	54	4022000	1&3 same	array	90	1	0	2783	2516	2783	2516	13	13	2	2	2000	2000	1111	4	0	0	0	1700	0	0	0	0	0	0	32111	3	1	1	0	1235	226	216	0	0	0	0	21112	3	2	0	0
1	ik_	male	left eye	55	4332000	2&3 same	array	0	1	0	1320	1079	1320	1079	13	13	2	4	2000	2000	91111	4	0	0	1	1330	0	0	112	0	0	0	33333	0	0	5	0	0	0	1655	0	0	0	0	113	2	0	1	0
1	ik_	male	left eye	56	5232000	1&3 same	screen	90	1	0	1131	910	1131	910	13	13	4	4	2000	2000	11111121	7	1	0	0	1359	250	0	0	0	1	250	11393	2	0	2	1	310	0	753	246	0	2	414	11	2	0	0	0
1	ik_	male	left eye	57	3612000	1&3 same	array	90	1	0	2891	2576	2891	2576	13	13	2	4	2000	2000	112211	4	2	0	0	868	818	0	0	0	0	0	322233	0	3	3	0	0	820	809	0	0	1	444	2211223	2	4	1	0
1	ik_	male	left eye	58	6000000	all same	array	0	1	0	1506	981	1506	981	13	13	4	4	2000	2000	12122	2	3	0	0	748	773	0	0	0	0	0	22231	1	3	1	0	84	772	184	0	0	1	184	122	1	2	0	0
1	ik_	male	left eye	59	6003000	all same	array	270	1	0	807	353	807	353	13	13	4	2	2000	2000	9111111	6	0	0	1	1607	0	0	256	0	1	160	3219199	2	1	1	3	732	106	156	597	0	1	156	1	1	0	0	0
1	ik_	male	left eye	60	4812000	1&3 same	screen	270	1	0	4240		4240	3594	13	13	4	2	2000	2000	91111111	7	0	0	1	1586	0	0	170	0	0	0	23993232	0	3	3	2	0	608	450	524	0	2	454	91199	2	0	0	3
1	it_	male	left eye	1	8102000	1&2 same	screen	0	0	1			0	9505	20	20	2	2	2000	2000	112121	4	2	0	0	941	712	0	0	0	0	0	322399	0	2	2	2	0	364	456	733	0	0	0	111999999	3	0	0	20
1	it_	male	left eye	2	3800000	all diff	array	180	0	0			2136	1040	29	39	2	4	2000	2000	9	0	0	0	1	0	0	0	48	0	0	0	9999999	0	0	0	7	0	0	0	349	0	1	42	111111119	8	0	0	2
1	it_	male	left eye	3	3712000	2&3 same	array	270	1	0	1447	949	1447	949	13	13	4	2	2000	2000	99	0	0	0	2	0	0	0	62	0	0	0	99	0	0	0	2	0	0	0	42	0	0	0	11133	3	0	2	0
1	it_	male	left eye	4	6302000	1&2 same	array	180	1	0	1441	961	1441	961	13	13	2	2	2000	2000	991112211	7	2	0	2	938	48	0	50	0	1	24	1111991	5	0	0	2	168	0	0	54	0	2	72	99	0	0	0	2
1	it_	male	left eye	5	5522000	2&3 same	screen	90	1	0	2942	2497	2942	2497	13	13	2	2	2000	2000	9	0	0	0	1	0	0	0	174	0	0	0	9	0	0	0	1	0	0	0	192	0	0	0	213	1	1	1	0
1	it_	male	left eye	6	5112000	all diff	screen	90	1	0	3414	1559	3414	1559	13	13	2	4	2000	2000	999999999	0	0	0	12	0	0	0	422	0	0	0	9199999	1	0	0	6	344	0	0	266	0	0	0	19999	1	0	0	4
1	it_	male	left eye	7	6103000	1&2 same	array	180	0	0			1849	1410	30	39	4	4	2000	2000	99999999	0	0	0	8	0	0	0	1384	0	0	0	999	0	0	0	3	0	0	0	288	0	0	0	1	1	0	0	0
1	it_	male	left eye	8	6003000	all same	array	180	1	0	908	561	908	561	13	13	4	2	2000	2000	111112	5	1	0	0	1214	26	0	0	0	0	0	1211	3	1	0	0	849	162	0	0	0	0	0	23	0	1	1	0
1	it_	male	left eye	9	5532000	2&3 same	screen	90	1	0	3320	3018	3320	3018	13	13	4	4	2000	2000	112122	3	3	0	0	662	536	0	0	0	0	0	199	1	0	0	2	556	0	0	522	0	0	0	119933	2	0	2	2
1	it_	male	left eye	10	8403000	all same	screen	270	1	0	1078	772	1078	772	13	13	2	2	2000	2000	999113331	5	0	3	3	953	0	342	180	0	0	0	29	0	1	0	1	0	476	0	220	0	0	0	113	2	0	1	0
1	it_	male	left eye	11	5232000	1&3 same	screen	90	1	0	921	599	921	599	13	13	4	4	2000	2000	9111	3	0	0	1	1162	0	0	182	0	0	0	999999	0	0	0	6	0	0	0	832	0	0	0	1113	3	0	1	0
1	it_	male	left eye	12	8002000	all same	screen	180	0	0			2413	1029	22	40	3	2	2000	2000	1121199	4	1	0	2	882	178	0	212	0	1	178	99932	0	1	1	3	0	344	318	312	0	0	0	1112	3	1	0	0
1	it_	male	left eye	13	3812000	all diff	array	90	1	0	1580	1099	1580	1099	13	13	2	4	2000	2000	11	2	0	0	0	1135	0	0	0	0	0	0	999	0	0	0	3	0	0	0	150	0	0	0	99911999	2	0	0	6
1	it_	male	left eye	14	4222000	all diff	array	0	1	0	2358	910	2358	910	13	13	4	2	2000	2000	911911111	7	0	0	2	1347	0	0	72	0	0	0	999999	0	0	0	6	0	0	0	878	0	0	0	91292	1	2	0	2
1	it_	male	left eye	15	6002000	all same	array	90	1	0	1028	750	1028	750	13	13	4	2	2000	2000	1212	2	2	0	0	938	212	0	0	0	0	0	119	2	0	0	1	62	0	0	80	0	0	0	213333	1	1	4	0
1	it_	male	left eye	16	4902000	2&3 same	screen	0	1	0	2110	661	2110	661	13	13	4	4	2000	2000	11911	4	0	0	1	1265	0	0	28	0	0	0	99999	0	0	0	5	0	0	0	1217	0	1	294	99992	0	1	0	4
1	it_	male	left eye	17	5322000	all diff	screen	0	1	0	1374	511	1374	511	13	13	4	2	2000	2000	1	1	0	0	0	654	0	0	0	0	0	0	999999919	1	0	0	9	180	0	0	963	0	1	186	1123	2	1	1	0
1	it_	male	left eye	18	4130000	all diff	array	90	1	0	1257	871	1257	871	13	13	4	4	2000	2000	999999999	0	0	0	15	0	0	0	958	0	2	54	9999	0	0	0	4	0	0	0	1160	0	0	0	1939	1	0	1	2
1	it_	male	left eye	19	4022000	1&3 same	array	90	1	0	1590	561	1590	561	13	13	2	2	2000	2000	999999999	0	0	0	14	0	0	0	1284	0	0	0	3299	0	1	1	2	0	26	146	989	0	0	0	392	0	1	1	1
1	it_	male	left eye	20	5012000	all diff	screen	270	1	0	3068	2408	3068	2408	13	13	4	2	2000	2000	999999999	0	0	0	9	0	0	0	1564	0	0	0	992239	0	2	1	3	0	326	182	934	0	0	0	19993	1	0	1	3
1	it_	male	left eye	21	4320000	2&3 same	array	270	1	0	1917	1010	1917	1010	13	13	4	4	2000	2000	91121121	5	2	0	1	953	370	0	114	0	0	0	999	0	0	0	3	0	0	0	256	0	1	84	111	3	0	0	0
1	it_	male	left eye	22	3612000	1&3 same	array	180	1	0	2610	1470	2610	1470	13	13	4	4	2000	2000	911211	4	1	0	1	965	118	0	80	0	1	114	932299	0	2	1	3	0	78	152	1041	0	0	0	1112913	4	1	1	1
1	it_	male	left eye	23	8703000	1&2 same	screen	0	1	0	1605	650	1605	650	13	13	2	2	2000	2000	1999999	1	0	0	6	196	0	0	1402	0	3	714	9992229	0	3	0	4	0	350	0	1045	0	0	0	119	2	0	0	1
1	it_	male	left eye	24	3902000	all diff	array	90	1	0	1359	799	1359	799	13	13	4	2	2000	2000	111	3	0	0	0	516	0	0	0	0	0	0	32999	0	1	1	3	0	290	112	855	0	0	0	192	1	1	0	1
1	it_	male	left eye	25	5520000	2&3 same	screen	270	1	0	1652	780	1652	780	13	13	4	4	2000	2000	112121	4	2	0	0	748	570	0	0	0	0	0	299	0	1	0	2	0	328	0	560	0	0	0	1113	3	0	1	0
1	it_	male	left eye	26	3600000	1&3 same	array	0	1	0	1421	1111	1421	1111	13	13	4	4	2000	2000	999999999	0	0	0	12	0	0	0	983	0	0	0	99999	0	0	0	5	0	0	0	296	0	0	0	19913	2	0	1	2
1	it_	male	left eye	27	3712000	2&3 same	array	0	1	0	947	561	947	561	13	13	2	2	2000	2000	12	1	1	0	0	810	58	0	0	0	0	0	323932	0	2	3	1	0	284	858	124	0	0	0	113	2	0	1	0
1	it_	male	left eye	28	5432000	all diff	screen	270	1	0	1488	649	1488	649	13	13	2	2	2000	2000	11111	5	0	0	0	1031	0	0	0	0	1	311	9999	0	0	0	4	0	0	0	1180	0	0	0	1131	3	0	1	0
1	it_	male	left eye	29	6002000	all same	array	180	1	0	2020	1300	2020	1300	13	13	2	2	2000	2000	1111121	6	1	0	0	1010	306	0	0	0	0	0	23219	1	2	1	1	286	212	226	302	0	0	0	11213	3	1	1	0
1	it_	male	left eye	30	6000000	all same	array	0	1	0	1242	769	1242	769	13	13	4	4	2000	2000	999299999	0	1	0	11	0	22	0	644	0	2	142	2999	0	1	0	3	0	114	0	513	0	0	0	1993	1	0	1	2
1	it_	male	left eye	31	6203000	1&2 same	array	90	1	0	1375	740	1375	740	13	13	4	4	2000	2000	11222331	3	3	2	0	1090	138	110	0	0	1	52	23199	1	1	1	2	298	170	84	592	0	1	26	13	1	0	1	0
1	it_	male	left eye	32	4232000	all diff	array	270	1	0	1061	530	1061	530	13	13	2	2	2000	2000	1	1	0	0	0	370	0	0	0	0	0	0	33993999	0	0	3	5	0	0	470	310	0	2	306	13	1	0	1	0
1	it_	male	left eye	33	5002000	all diff	screen	90	1	0	1486	442	1486	442	13	13	4	2	2000	2000	919	1	0	0	2	362	0	0	203	0	1	51	9992299	0	2	0	5	0	330	0	810	0	0	0	1912	2	1	0	1
1	it_	male	left eye	34	6003000	all same	array	270	0	0			1214	910	24	40	4	1	2000	2000	11911	4	0	0	1	838	0	0	42	0	0	0	99	0	0	0	2	0	0	0	323	0	0	0	1	1	0	0	0
1	it_	male	left eye	35	8001000	all same	screen	0	1	0	1272	511	1272	511	13	13	2	4	2000	2000	999999999	0	0	0	12	0	0	0	846	0	1	24	3939	0	0	2	2	0	0	636	379	0	0	0	1999	1	0	0	3
1	it_	male	left eye	36	8203000	1&2 same	screen	0	1	0	1117	721	1117	721	13	13	2	4	2000	2000	11111	5	0	0	0	1418	0	0	0	0	0	0	3339	0	0	3	1	0	0	618	450	0	1	70	99999	0	0	0	5
1	it_	male	left eye	37	8003000	all same	screen	90	1	0	1098	630	1098	630	13	13	2	4	2000	2000	999999999	0	0	0	13	0	0	0	1414	0	1	154	329	0	1	1	1	0	94	184	1125	0	0	0	199	1	0	0	2
1	it_	male	left eye	38	4912000	2&3 same	screen	180	1	0	1657	790	1657	790	13	13	4	4	2000	2000	999999999	0	0	0	14	0	0	0	1175	0	0	0	99222999	0	3	0	5	0	560	0	750	0	0	0	123	1	1	1	0
1	it_	male	left eye	39	8401000	all same	screen	0	1	0	1000	671	1000	671	13	13	4	2	2000	2000	111121	5	1	0	0	1052	252	0	0	0	0	0	29	0	1	0	1	0	74	0	919	0	0	0	122	1	2	0	0
1	it_	male	left eye	40	5222000	1&3 same	screen	270	1	0	1323	909	1323	909	13	13	4	4	2000	2000	112	2	1	0	0	428	198	0	0	0	0	0	999999999	0	0	0	9	0	0	0	966	0	0	0	1119	3	0	0	1
1	it_	male	left eye	41	8402000	all same	screen	270	1	0	1453	702	1453	702	13	13	2	4	2000	2000	919119999	3	0	0	6	576	0	0	532	0	0	0	999	0	0	0	3	0	0	0	294	0	1	94	122129999	2	3	0	5
1	it_	male	left eye	42	6203000	1&2 same	array	0	0	0			1081	470	30	39	4	2	2000	2000	11911	4	0	0	1	1031	0	0	22	0	1	22	99922	0	2	0	3	0	305	0	826	0	0	0	932	0	1	1	1
1	it_	male	left eye	43	3702000	2&3 same	array	180	1	0	1923	540	1923	540	13	13	2	2	2000	2000	11	2	0	0	0	302	0	0	0	0	0	0	0	0	0	0	0	0	0	0	0	0	0	0	1122	2	2	0	0
1	it_	male	left eye	44	4030000	1&3 same	array	0	1	0	768	482	768	482	13	13	2	4	2000	2000	111992999	3	1	0	14	148	26	0	727	0	3	130	99999999	0	0	0	8	0	0	0	1107	0	1	221	99	0	0	0	2
1	it_	male	left eye	45	8602000	1&2 same	screen	0	0	0			1001	641	30	39	2	4	2000	2000	19	1	0	0	1	184	0	0	170	0	0	0	999999	0	0	0	6	0	0	0	1155	0	0	0	1999	1	0	0	3
1	it_	male	left eye	46	4812000	1&3 same	screen	270	1	0	1169	791	1169	791	13	13	4	2	2000	2000	1	1	0	0	0	302	0	0	0	0	0	0	2399	0	1	1	2	0	136	144	570	0	0	0	13333	1	0	4	0
1	it_	male	left eye	47	5232000	1&3 same	screen	180	1	0	1683	901	1683	901	13	13	4	2	2000	2000	12193	2	1	1	1	400	136	241	262	0	0	0	91	1	0	0	1	45	0	0	86	0	0	0	1223	1	2	1	0
1	it_	male	left eye	48	5420000	all diff	screen	180	1	0	1711	1319	1711	1319	13	13	2	4	2000	2000	121111	5	1	0	0	431	52	0	0	0	0	0	9999	0	0	0	4	0	0	0	1114	0	1	118	129999	1	1	0	4
1	it_	male	left eye	49	4020000	1&3 same	array	0	1	0	1174	670	1174	670	13	13	4	2	2000	2000	1121	3	1	0	0	986	206	0	0	0	0	0	9339	0	0	2	2	0	0	336	342	0	0	0	13	1	0	1	0
1	it_	male	left eye	50	8101000	1&2 same	screen	90	1	0	1350	761	1350	761	13	13	2	2	2000	2000	12113	3	1	1	0	318	154	431	0	0	0	0	329	0	1	1	1	0	68	260	634	0	0	0	939	0	0	1	2
1	it_	male	left eye	51	4802000	1&3 same	screen	270	1	0	1277	591	1277	591	13	13	2	4	2000	2000	9112991	3	1	0	3	953	146	0	276	0	0	0	9999	0	0	0	4	0	0	0	732	0	0	0	199999	1	0	0	5
1	it_	male	left eye	52	6100000	1&2 same	array	90	1	0	1480	671	1480	671	13	13	4	2	2000	2000	999999	0	0	0	6	0	0	0	1058	0	0	0	29	0	1	0	1	0	30	0	258	0	1	258	1922	1	2	0	1
1	it_	male	left eye	53	4900000	2&3 same	screen	90	1	0	1261	779	1261	779	13	13	4	2	2000	2000	999199999	1	0	0	10	52	0	0	580	0	2	136	321	1	1	1	0	444	86	206	0	0	0	0	113	2	0	1	0
1	it_	male	left eye	54	6003000	all same	array	90	1	0	1291	550	1291	550	13	13	2	2	2000	2000	999991	1	0	0	5	34	0	0	588	0	0	0	99	0	0	0	2	0	0	0	168	0	0	0	3	0	0	1	0
1	it_	male	left eye	55	3612000	1&3 same	array	90	1	0	1461	1029	1461	1029	13	13	2	4	2000	2000	191	2	0	0	1	272	0	0	48	0	0	0	99	0	0	0	2	0	0	0	440	0	0	0	2	0	1	0	0
1	it_	male	left eye	56	4802000	1&3 same	screen	180	1	0	1363	790	1363	790	13	13	2	2	2000	2000	19999	1	0	0	4	330	0	0	584	0	2	442	999999	0	0	0	6	0	0	0	562	0	0	0	192	1	1	0	1
1	it_	male	left eye	57	4332000	2&3 same	array	180	1	0	1574	1210	1574	1210	13	13	4	2	2000	2000	13393221	2	2	3	1	889	122	264	78	0	1	152	32239	0	2	2	1	0	466	536	269	0	1	244	112	2	1	0	0
1	it_	male	left eye	58	6301000	1&2 same	array	270	1	0	1039	731	1039	731	13	13	4	2	2000	2000	1111	4	0	0	0	1451	0	0	0	0	1	372	99	0	0	0	2	0	0	0	617	0	0	0	12	1	1	0	0
1	it_	male	left eye	59	4332000	2&3 same	array	0	1	0	1139	771	1139	771	13	13	2	4	2000	2000	11221	3	2	0	0	1189	178	0	0	0	0	0	0	0	0	0	0	0	0	0	0	0	0	0	19999	1	0	0	4
1	it_	male	left eye	60	8702000	1&2 same	screen	0	1	0	1145	810	1145	810	13	13	4	4	2000	2000	121	2	1	0	0	890	76	0	0	0	0	0	222	0	3	0	0	0	838	0	0	0	0	0	12	1	1	0	0
1	kh_	male	left bad calibration	1	3600000	1&3 same	array	0	1	0	768	302	768	302	13	13	4	4	2000	2000	121	2	1	0	0	1354	280	0	0	0	0	0	322399	0	2	2	2	0	240	516	343	0	1	228	13	1	0	1	0
1	kh_	male	left bad calibration	2	8101000	1&2 same	screen	90	1	0	673	331	673	331	13	13	2	2	2000	2000	1111	4	0	0	0	1669	0	0	0	0	0	0	3993999	0	0	2	5	0	0	188	859	0	0	0	19	1	0	0	1
1	kh_	male	left bad calibration	3	5232000	1&3 same	screen	180	1	0	1165	382	1165	382	13	13	4	2	2000	2000	11	2	0	0	0	1701	0	0	0	0	0	0	933311999	2	0	3	4	146	0	378	168	0	2	130	0	0	0	0	0
1	kh_	male	left bad calibration	4	6203000	1&2 same	array	90	1	0	670	322	670	322	13	13	4	4	2000	2000	11	2	0	0	0	1723	0	0	0	0	0	0	911299	2	1	0	3	114	722	0	374	0	1	34	1	1	0	0	0
1	kh_	male	left bad calibration	5	4332000	2&3 same	array	180	1	0	1115	410	1115	410	13	13	4	2	2000	2000	11221	3	2	0	0	1395	290	0	0	0	0	0	9399399	0	0	2	5	0	0	656	766	0	1	192	0	0	0	0	0
1	kh_	male	left bad calibration	6	4812000	1&3 same	screen	270	1	0	1032	352	1032	352	13	13	4	2	2000	2000	1199199	3	0	0	4	276	0	0	908	0	1	26	991	1	0	0	2	170	0	0	1532	0	0	0	911	2	0	0	1
1	kh_	male	left bad calibration	7	6301000	1&2 same	array	270	1	0	884	461	884	461	13	13	4	2	2000	2000	1111	4	0	0	0	1702	0	0	0	0	0	0	99111	3	0	0	2	472	0	0	480	0	0	0	11191	4	0	0	1
1	kh_	male	left bad calibration	8	5012000	all diff	screen	270	1	0	768	362	768	362	13	13	4	2	2000	2000	9111	3	0	0	1	1683	0	0	24	0	0	0	92222299	0	5	0	3	0	520	0	458	0	0	0	119	2	0	0	1
1	kh_	male	left bad calibration	9	4902000	2&3 same	screen	0	1	0	895	512	895	512	13	13	4	4	2000	2000	11	2	0	0	0	1676	0	0	0	0	0	0	99999939	0	0	1	7	0	0	170	895	0	1	259	11	2	0	0	0
1	kh_	male	left bad calibration	10	6002000	all same	array	180	1	0	1496	1169	1496	1169	13	13	2	2	2000	2000	1111	4	0	0	0	1697	0	0	0	0	0	0	999999	0	0	0	6	0	0	0	878	0	1	92	122112	3	3	0	0
1	kh_	male	left bad calibration	11	3702000	2&3 same	array	180	1	0	1729	620	1729	620	13	13	2	2	2000	2000	911119199	9	0	0	5	932	0	0	462	0	5	464	399999	0	0	1	5	0	0	572	622	0	0	0	11111111	8	0	0	0
1	kh_	male	left bad calibration	12	3812000	all diff	array	90	1	0	697	402	697	402	13	13	2	4	2000	2000	911991	3	0	0	3	96	0	0	1374	0	0	0	939	0	0	1	2	0	0	1046	269	0	0	0	19	1	0	0	1
1	kh_	male	left bad calibration	13	4802000	1&3 same	screen	180	1	0	1271	1019	1271	1019	13	13	2	2	2000	2000	91111	4	0	0	1	1632	0	0	218	0	0	0	9139999	1	0	1	5	24	0	282	602	0	2	50	111111112	8	1	0	0
1	kh_	male	left bad calibration	14	3800000	all diff	array	180	1	0	894	580	894	580	13	13	2	2	2000	2000	91211	3	1	0	1	1202	480	0	80	0	0	0	932299	0	2	1	3	0	292	210	807	0	2	160	111	3	0	0	0
1	kh_	male	left bad calibration	15	8203000	1&2 same	screen	0	1	0	1199	632	1199	632	13	13	2	4	2000	2000	11119	4	0	0	1	1270	0	0	80	0	1	80	913999	1	0	1	4	382	0	78	414	0	2	184	93	0	0	1	1
1	kh_	male	left bad calibration	16	3712000	2&3 same	array	270	1	0	1520	361	1520	361	13	13	4	2	2000	2000	112221	3	3	0	0	695	548	0	0	0	0	0	93299	0	1	1	3	0	172	172	1098	0	0	0	1191	3	0	0	1
1	kh_	male	left bad calibration	17	4912000	2&3 same	screen	180	1	0	963	482	963	482	13	13	4	4	2000	2000	91111	4	0	0	1	1632	0	0	182	0	0	0	992222	0	4	0	2	0	1474	0	176	0	0	0	119	2	0	0	1
1	kh_	male	left bad calibration	18	3612000	1&3 same	array	180	1	0	912	631	912	631	13	13	4	4	2000	2000	911221222	3	5	0	1	662	690	0	178	0	0	0	3399999	0	0	2	5	0	0	210	564	0	0	0	111111	6	0	0	0
1	kh_	male	left bad calibration	19	4320000	2&3 same	array	270	1	0	1356	1040	1356	1040	13	13	4	4	2000	2000	119999	2	0	0	4	1118	0	0	99	0	0	0	399999	0	0	1	5	0	0	368	470	0	3	610	11123	3	1	1	0
1	kh_	male	left bad calibration	20	8602000	1&2 same	screen	0	1	0	704	410	704	410	13	13	4	4	2000	2000	11999	2	0	0	3	1046	0	0	192	0	1	30	2999999	0	1	0	6	0	450	0	182	0	1	36	12	1	1	0	0
1	kh_	male	left bad calibration	21	4232000	all diff	array	270	1	0	845	442	845	442	13	13	2	2	2000	2000	991111119	11	0	0	3	1288	0	0	148	0	2	90	993333333	0	0	12	2	0	0	1462	144	0	0	0	111133	4	0	2	0
1	kh_	male	left bad calibration	22	5112000	all diff	screen	90	1	0	944	602	944	602	13	13	2	4	2000	2000	11222111	5	3	0	0	1078	456	0	0	0	0	0	999999	0	0	0	6	0	0	0	1160	0	3	662	9	0	0	0	1
1	kh_	male	left bad calibration	23	4802000	1&3 same	screen	270	1	0	711	370	711	370	13	13	2	4	2000	2000	91121	3	1	0	1	1127	564	0	120	0	0	0	222222229	0	8	0	1	0	376	0	70	0	0	0	1113	3	0	1	0
1	kh_	male	left bad calibration	24	5222000	1&3 same	screen	270	1	0	892	542	892	542	13	13	4	4	2000	2000	999111199	4	0	0	6	408	0	0	676	0	2	50	993911199	3	0	1	5	352	0	350	332	0	1	144	922	0	2	0	1
1	kh_	male	left bad calibration	25	6203000	1&2 same	array	0	1	0	1020	651	1020	651	13	13	2	2	2000	2000	122111	4	2	0	0	643	664	0	0	0	0	0	222222	0	6	0	0	0	1402	0	0	0	0	0	11119	4	0	0	1
1	kh_	male	left bad calibration	26	6002000	all same	array	90	1	0	1349	1069	1349	1069	13	13	4	2	2000	2000	1111199	5	0	0	2	396	0	0	640	0	0	0	293991999	1	1	1	7	38	134	56	908	0	2	520	111111121	8	1	0	0
1	kh_	male	left bad calibration	27	8402000	all same	screen	270	1	0	1249	621	1249	621	13	13	2	4	2000	2000	991111	4	0	0	2	948	0	0	190	0	0	0	23332	0	2	3	0	0	273	664	0	0	0	0	2211221	3	4	0	0
1	kh_	male	left bad calibration	28	5232000	1&3 same	screen	90	1	0	930	472	930	472	13	13	4	4	2000	2000	999111111	6	0	0	6	266	0	0	1064	0	0	0	99931911	3	0	1	4	600	0	518	298	0	2	540	211111111	9	1	0	1
1	kh_	male	left bad calibration	29	8003000	all same	screen	90	1	0	730	410	730	410	13	13	2	4	2000	2000	9113	2	0	1	1	434	0	1250	216	0	1	1250	9999999	0	0	0	7	0	0	0	1245	0	1	36	1113	3	0	1	0
1	kh_	male	left bad calibration	30	4222000	all diff	array	0	1	0	1411	819	1411	819	13	13	4	2	2000	2000	91922	1	2	0	2	298	424	0	190	0	0	0	29	0	1	0	1	0	1012	0	258	0	0	0	12	1	1	0	0
1	kh_	male	left bad calibration	31	8102000	1&2 same	screen	0	1	0	1477	951	1477	951	13	13	4	4	2000	2000	9119999	2	0	0	5	546	0	0	821	0	0	0	939	0	0	1	2	0	0	190	834	0	0	0	999119191	4	0	3	5
1	kh_	male	left bad calibration	32	5322000	all diff	screen	0	1	0	1120	551	1120	551	13	13	4	2	2000	2000	99119999	2	0	0	6	248	0	0	1524	0	0	0	99333199	1	0	3	4	354	0	318	262	0	1	354	1199222	2	3	0	2
1	kh_	male	left bad calibration	33	5520000	2&3 same	screen	270	1	0	844	442	844	442	13	13	4	4	2000	2000	1219211	4	2	0	1	559	694	0	86	0	2	409	929	0	1	0	2	0	132	0	679	0	0	0	113	2	0	1	0
1	kh_	male	left bad calibration	34	6003000	all same	array	270	1	0	975	491	975	491	13	13	4	2	2000	2000	9919	1	0	0	3	234	0	0	1108	0	2	840	9999999	0	0	0	7	0	0	0	1332	0	2	460	1111	4	0	0	0
1	kh_	male	left bad calibration	35	6302000	1&2 same	array	180	1	0	1415	980	1415	980	13	13	2	2	2000	2000	919999	1	0	0	5	490	0	0	763	0	0	0	939999	0	0	1	5	0	0	802	520	0	0	0	11111	5	0	0	0
1	kh_	male	left bad calibration	36	8401000	all same	screen	0	1	0	1279	720	1279	720	13	13	4	2	2000	2000	1111	4	0	0	0	1371	0	0	0	0	1	134	29999	0	1	0	4	0	132	0	1166	0	0	0	121	2	1	0	0
1	kh_	male	left bad calibration	37	6003000	all same	array	90	1	0	955	540	955	540	13	13	2	2	2000	2000	11111	5	0	0	0	1630	0	0	0	0	0	0	991229991	2	2	0	6	384	374	0	460	0	1	64	11	2	0	0	0
1	kh_	male	left bad calibration	38	6003000	all same	array	180	1	0	1364	870	1364	870	13	13	4	2	2000	2000	1211	3	1	0	0	1131	248	0	0	0	2	709	212221111	7	4	0	0	682	334	0	0	0	0	0	11113	4	0	1	0
1	kh_	male	left bad calibration	39	4900000	2&3 same	screen	90	1	0	1138	441	1138	441	13	13	4	2	2000	2000	121	2	1	0	0	1461	234	0	0	0	0	0	19919	2	0	0	3	514	0	0	571	0	0	0	11	2	0	0	0
1	kh_	male	left bad calibration	40	3712000	2&3 same	array	0	1	0	847	400	847	400	13	13	2	2	2000	2000	91999	1	0	0	4	360	0	0	673	0	0	0	33	0	0	2	0	0	0	1146	0	0	0	0	11199	3	0	0	2
1	kh_	male	left bad calibration	41	5420000	all diff	screen	180	1	0	1407	1109	1407	1109	13	13	2	4	2000	2000	9911199	3	0	0	4	1074	0	0	310	0	0	0	922991999	1	2	0	6	114	122	0	670	0	1	114	112	2	1	0	0
1	kh_	male	left bad calibration	42	8001000	all same	screen	0	1	0	858	531	858	531	13	13	2	4	2000	2000	9122129	2	3	0	2	246	634	0	338	0	1	120	332333399	0	1	6	4	0	54	800	253	0	2	362	3	0	0	1	0
1	kh_	male	left bad calibration	43	5532000	2&3 same	screen	90	1	0	1135	580	1135	580	13	13	4	4	2000	2000	1111	4	0	0	0	1027	0	0	0	0	0	0	99999911	2	0	0	6	210	0	0	490	0	2	132	11113	4	0	1	0
1	kh_	male	left bad calibration	44	4020000	1&3 same	array	0	1	0	799	451	799	451	13	13	4	2	2000	2000	9111	3	0	0	1	1538	0	0	100	0	0	0	9333333	0	0	6	1	0	0	994	110	0	0	0	22122	1	4	0	0
1	kh_	male	left bad calibration	45	5522000	2&3 same	screen	90	1	0	2233	591	2233	591	13	13	2	2	2000	2000	91229	1	2	0	2	374	498	0	306	0	1	254	1299	1	1	0	2	26	426	0	518	0	0	0	119911111	8	0	0	2
1	kh_	male	left bad calibration	46	4332000	2&3 same	array	0	1	0	791	461	791	461	13	13	2	4	2000	2000	1911111	6	0	0	1	592	0	0	70	0	0	0	339399999	0	0	3	7	0	0	134	444	0	2	100	113	2	0	1	0
1	kh_	male	left bad calibration	47	6000000	all same	array	0	1	0	707	393	707	393	13	13	4	4	2000	2000	12211	3	2	0	0	1228	232	0	0	0	0	0	9221	1	2	0	1	70	884	0	20	0	0	0	12	1	1	0	0
1	kh_	male	left bad calibration	48	4030000	1&3 same	array	0	1	0	801	412	801	412	13	13	2	4	2000	2000	121	2	1	0	0	1416	292	0	0	0	0	0	22999	0	2	0	3	0	680	0	244	0	0	0	133	1	0	2	0
1	kh_	male	left bad calibration	49	3612000	1&3 same	array	90	1	0	817	471	817	471	13	13	2	4	2000	2000	111111	6	0	0	0	1749	0	0	0	0	0	0	3329	0	1	2	1	0	594	568	228	0	0	0	212113	3	2	1	0
1	kh_	male	left bad calibration	50	8703000	1&2 same	screen	0	1	0	865	601	865	601	13	13	2	2	2000	2000	1	1	0	0	0	1727	0	0	0	0	0	0	23922229	0	5	1	2	0	990	124	172	0	1	38	1199	2	0	0	2
1	kh_	male	left bad calibration	51	8702000	1&2 same	screen	0	1	0	918	571	918	571	13	13	4	4	2000	2000	9199	1	0	0	3	88	0	0	594	0	2	498	2999999	0	1	0	6	0	510	0	642	0	2	250	222	0	3	0	0
1	kh_	male	left bad calibration	52	4022000	1&3 same	array	90	1	0	807	492	807	492	13	13	2	2	2000	2000	1111	4	0	0	0	1326	0	0	0	0	0	0	9999	0	0	0	4	0	0	0	1332	0	0	0	2	0	1	0	0
1	kh_	male	left bad calibration	53	6103000	1&2 same	array	180	1	0	1248	939	1248	939	13	13	2	4	2000	2000	12	1	1	0	0	178	1110	0	0	0	1	1110	2211	2	2	0	0	431	1258	0	0	0	0	0	19993	1	0	1	3
1	kh_	male	left bad calibration	54	5002000	all diff	screen	90	1	0	1402	859	1402	859	13	13	4	2	2000	2000	11111	5	0	0	0	1418	0	0	0	0	0	0	2229111	3	3	0	1	651	288	0	36	0	0	0	1	1	0	0	0
1	kh_	male	left bad calibration	55	8403000	all same	screen	270	1	0	1006	520	1006	520	13	13	2	2	2000	2000	1122	2	2	0	0	426	1286	0	0	0	1	660	9222299	0	4	0	3	0	464	0	503	0	1	128	111221	4	2	0	0
1	kh_	male	left bad calibration	56	5432000	all diff	screen	270	1	0	872	541	872	541	13	13	2	2	2000	2000	91999	1	0	0	4	284	0	0	932	0	0	0	33399	0	0	3	2	0	0	940	307	0	0	0	12	1	1	0	0
1	kh_	male	left bad calibration	57	8002000	all same	screen	180	1	0	1252	600	1252	600	13	13	2	2	2000	2000	91111199	5	0	0	3	898	0	0	618	0	1	174	9399999	0	0	1	6	0	0	190	751	0	0	0	111111919	7	0	0	2
1	kh_	male	left bad calibration	58	6100000	1&2 same	array	90	1	0	836	541	836	541	13	13	4	2	2000	2000	12121	3	2	0	0	1071	564	0	0	0	0	0	2211992	2	3	0	2	216	675	0	160	0	1	31	111	3	0	0	0
1	kh_	male	left bad calibration	59	3902000	all diff	array	90	1	0	1390	931	1390	931	13	13	4	2	2000	2000	1111	4	0	0	0	1350	0	0	0	0	0	0	93999	0	0	1	4	0	0	270	1007	0	1	270	111111	6	0	0	0
1	kh_	male	left bad calibration	60	4130000	all diff	array	90	1	0	844	490	844	490	13	13	4	4	2000	2000	912121	3	2	0	1	498	802	0	136	0	0	0	929	0	1	0	2	0	574	0	846	0	1	688	1132	2	1	1	0
1	kk_	male	left eye	1	3800000	all diff	array	180	1	0	2021	1570	2021	1570	13	13	2	2	2000	2000	1121	3	1	0	0	1179	540	0	0	0	0	0	322393	0	2	3	1	0	626	457	280	0	0	0	111	3	0	0	0
1	kk_	male	left eye	2	4030000	1&3 same	array	0	1	0	693	323	693	323	13	13	2	4	2000	2000	11221	3	2	0	0	997	590	0	0	0	0	0	32393	0	1	3	1	0	238	1087	238	0	0	0	13	1	0	1	0
1	kk_	male	left eye	3	6003000	all same	array	180	1	0	1391	1030	1391	1030	13	13	4	2	2000	2000	1219	2	1	0	1	730	226	0	449	0	0	0	2299	0	2	0	2	0	384	0	993	0	0	0	11	2	0	0	0
1	kk_	male	left eye	4	4802000	1&3 same	screen	180	0	0			1274	980	29	32	2	4	2000	2000	11219	3	1	0	1	1122	254	0	128	0	0	0	3299	0	1	1	2	0	262	278	860	0	0	0	1119	3	0	0	1
1	kk_	male	left eye	5	4902000	2&3 same	screen	0	1	0	1151	871	1151	871	13	13	4	4	2000	2000	12221	2	3	0	0	598	940	0	0	0	0	0	22191	2	2	0	1	467	712	0	180	0	0	0	12	1	1	0	0
1	kk_	male	left eye	6	4332000	2&3 same	array	0	1	0	919	362	919	362	13	13	2	4	2000	2000	11121	4	1	0	0	1303	164	0	0	0	0	0	3233	0	1	3	0	0	256	1250	0	0	0	0	13	1	0	1	0
1	kk_	male	left eye	7	8001000	all same	screen	0	1	0	593	312	593	312	13	13	2	4	2000	2000	12121	3	2	0	0	1000	526	0	0	0	0	0	33239	0	1	3	1	0	314	984	202	0	0	0	3	0	0	1	0
1	kk_	male	left eye	8	8402000	all same	screen	270	1	0	1628	820	1628	820	13	13	2	4	2000	2000	12222	1	4	0	0	250	1211	0	0	0	0	0	2392	0	2	1	1	0	876	586	156	0	0	0	1113	3	0	1	0
1	kk_	male	left eye	9	8203000	1&2 same	screen	0	1	0	739	482	739	482	13	13	2	4	2000	2000	11211	4	1	0	0	1302	210	0	0	0	0	0	9322399	0	2	2	3	0	344	570	399	0	0	0	3	0	0	1	0
1	kk_	male	left eye	10	6203000	1&2 same	array	0	1	0	833	490	833	490	13	13	2	2	2000	2000	11221	3	2	0	0	1147	412	0	0	0	0	0	2229	0	3	0	1	0	648	0	747	0	1	747	9	0	0	0	1
1	kk_	male	left eye	11	8003000	all same	screen	90	1	0	1167	921	1167	921	13	13	2	4	2000	2000	11222	2	3	0	0	312	1390	0	0	0	0	0	9339939	0	0	3	4	0	0	550	857	0	0	0	19	1	0	0	1
1	kk_	male	left eye	12	6002000	all same	array	180	1	0	1197	860	1197	860	13	13	2	2	2000	2000	112911	4	1	0	1	1195	28	0	106	0	0	0	33999	0	0	2	3	0	0	452	932	0	0	0	119	2	0	0	1
1	kk_	male	left eye	13	8703000	1&2 same	screen	0	1	0	762	512	762	512	13	13	2	2	2000	2000	12212	2	3	0	0	418	1130	0	0	0	0	0	23322	0	3	2	0	0	894	500	0	0	1	150	1	1	0	0	0
1	kk_	male	left eye	14	5420000	all diff	screen	180	1	0	2061	1229	2061	1229	13	13	2	4	2000	2000	1121	3	1	0	0	1254	410	0	0	0	0	0	99399	0	0	1	4	0	0	288	1302	0	1	166	1193	2	0	1	1
1	kk_	male	left eye	15	4332000	2&3 same	array	180	1	0	1622	1080	1622	1080	13	13	4	2	2000	2000	12222	1	4	0	0	210	1463	0	0	0	0	0	3299	0	1	1	2	0	258	198	1061	0	1	530	91	1	0	0	1
1	kk_	male	left eye	16	4130000	all diff	array	90	1	0	1149	960	1149	960	13	13	4	4	2000	2000	12211	3	2	0	0	1050	464	0	0	0	1	358	329	0	1	1	1	0	248	312	999	0	1	999	99	0	0	0	2
1	kk_	male	left eye	17	4222000	all diff	array	0	0	0			1073	570	30	32	2	2	2000	2000	12212	2	3	0	0	586	949	0	0	0	0	0	3229	0	2	1	1	0	592	152	829	0	0	0	19	1	0	0	1
1	kk_	male	left eye	18	3712000	2&3 same	array	0	1	0	640	450	640	450	13	13	2	2	2000	2000	911111	5	0	0	1	1104	0	0	176	0	0	0	33399	0	0	3	2	0	0	642	871	0	0	0	9	0	0	0	1
1	kk_	male	left eye	19	5012000	all diff	screen	270	1	0	1080	712	1080	712	13	13	4	2	2000	2000	1121	3	1	0	0	1317	290	0	0	0	0	0	22219	1	3	0	1	310	502	0	528	0	1	310	1	1	0	0	0
1	kk_	male	left eye	20	6302000	1&2 same	array	180	1	0	894	632	894	632	13	13	2	2	2000	2000	122222	1	5	0	0	186	1375	0	0	0	0	0	3339	0	0	3	1	0	0	546	907	0	0	0	1	1	0	0	0
1	kk_	male	left eye	21	4802000	1&3 same	screen	270	1	0	2077	1340	2077	1340	13	13	2	4	2000	2000	12211	3	2	0	0	718	718	0	0	0	1	298	23319	1	1	2	1	170	342	480	494	0	0	0	9113	2	0	1	1
1	kk_	male	left eye	22	8102000	1&2 same	screen	0	1	0	554	361	554	361	13	13	4	4	2000	2000	12211	3	2	0	0	867	386	0	0	0	0	0	399	0	0	1	2	0	0	476	1110	0	0	0	0	0	0	0	0
1	kk_	male	left eye	23	6003000	all same	array	90	1	0	927	700	927	700	13	13	2	2	2000	2000	1221	2	2	0	0	268	826	0	0	0	0	0	222299	0	4	0	2	0	996	0	490	0	0	0	112	2	1	0	0
1	kk_	male	left eye	24	8602000	1&2 same	screen	0	1	0	583	302	583	302	13	13	4	4	2000	2000	12119	3	1	0	1	930	174	0	403	0	1	403	23399	0	1	2	2	0	30	708	865	0	0	0	2	0	1	0	0
1	kk_	male	left eye	25	4912000	2&3 same	screen	180	1	0	1629	1021	1629	1021	13	13	4	4	2000	2000	122122	2	4	0	0	438	1119	0	0	0	0	0	222199	1	3	0	2	412	494	0	617	0	0	0	92	0	1	0	1
1	kk_	male	left eye	26	6103000	1&2 same	array	180	1	0	964	611	964	611	13	13	2	4	2000	2000	1121	3	1	0	0	1188	416	0	0	0	0	0	22399	0	2	1	2	0	528	126	723	0	0	0	3	0	0	1	0
1	kk_	male	left eye	27	6301000	1&2 same	array	270	1	0	1799	709	1799	709	13	13	4	2	2000	2000	12121	3	2	0	0	1037	436	0	0	0	0	0	933333	0	0	5	1	0	0	1510	100	0	0	0	1919	2	0	0	2
1	kk_	male	left eye	28	6100000	1&2 same	array	90	1	0	1123	553	1123	553	13	13	4	2	2000	2000	1121121	5	2	0	0	1144	366	0	0	0	0	0	22991	1	2	0	2	192	462	0	678	0	0	0	11	2	0	0	0
1	kk_	male	left eye	29	3612000	1&3 same	array	180	1	0	948	719	948	719	13	13	4	4	2000	2000	12211	3	2	0	0	950	420	0	0	0	0	0	932999	0	1	1	4	0	278	114	1229	0	0	0	1	1	0	0	0
1	kk_	male	left eye	30	5112000	all diff	screen	90	1	0	1923	720	1923	720	13	13	2	4	2000	2000	11211	4	1	0	0	1219	302	0	0	0	0	0	239233	0	2	3	1	0	524	284	406	0	0	0	913	1	0	1	1
1	kk_	male	left eye	31	5522000	2&3 same	screen	90	1	0	924	581	924	581	13	13	2	2	2000	2000	1221	2	2	0	0	1084	490	0	0	0	0	0	2229	0	3	0	1	0	550	0	1043	0	0	0	112	2	1	0	0
1	kk_	male	left eye	32	3612000	1&3 same	array	90	1	0	911	490	911	490	13	13	2	4	2000	2000	11221	3	2	0	0	940	494	0	0	0	0	0	323393	0	1	4	1	0	372	918	248	0	2	486	13	1	0	1	0
1	kk_	male	left eye	33	4320000	2&3 same	array	270	1	0	1372	450	1372	450	13	13	4	4	2000	2000	1219	2	1	0	1	1406	228	0	54	0	0	0	3399	0	0	2	2	0	0	296	1221	0	2	689	199	1	0	0	2
1	kk_	male	left eye	34	3902000	all diff	array	90	1	0	1462	462	1462	462	13	13	4	2	2000	2000	1219	2	1	0	1	976	136	0	397	0	0	0	33999	0	0	2	3	0	0	438	1075	0	0	0	19	1	0	0	1
1	kk_	male	left eye	35	3712000	2&3 same	array	270	1	0	1462	1061	1462	1061	13	13	4	2	2000	2000	11211	4	1	0	0	1134	374	0	0	0	0	0	32239	0	2	2	1	0	434	684	374	0	0	0	11	2	0	0	0
1	kk_	male	left eye	36	4020000	1&3 same	array	0	1	0	653	402	653	402	13	13	4	2	2000	2000	11919	3	0	0	2	902	0	0	560	0	1	490	39999	0	0	1	4	0	0	348	1123	0	0	0	0	0	0	0	0
1	kk_	male	left eye	37	3702000	2&3 same	array	180	1	0	886	610	886	610	13	13	2	2	2000	2000	11111	5	0	0	0	1441	0	0	0	0	0	0	323999	0	1	2	3	0	138	242	772	0	2	352	19	1	0	0	1
1	kk_	male	left eye	38	5532000	2&3 same	screen	90	1	0	1525	722	1525	722	13	13	4	4	2000	2000	11111	5	0	0	0	1515	0	0	0	0	1	126	3333233	0	1	6	0	0	208	1184	0	0	1	228	1999	1	0	0	3
1	kk_	male	left eye	39	5432000	all diff	screen	270	1	0	1118	470	1118	470	13	13	2	2	2000	2000	1111	4	0	0	0	1417	0	0	0	0	0	0	933231	1	1	3	1	453	100	916	176	0	1	164	22	0	2	0	0
1	kk_	male	left eye	40	6002000	all same	array	90	1	0	1082	271	1082	271	13	13	4	2	2000	2000	91121	3	1	0	1	1062	176	0	220	0	1	220	932319	1	1	2	2	296	160	352	973	0	0	0	1	1	0	0	0
1	kk_	male	left eye	41	8002000	all same	screen	180	1	0	901	271	901	271	13	13	2	2	2000	2000	1199	2	0	0	2	582	0	0	675	0	0	0	33999	0	0	2	3	0	0	636	805	0	1	413	19	1	0	0	1
1	kk_	male	left eye	42	8401000	all same	screen	0	1	0	652	390	652	390	13	13	4	2	2000	2000	11219	3	1	0	1	962	218	0	328	0	0	0	222222	0	6	0	0	0	1197	0	0	0	1	52	1	1	0	0	0
1	kk_	male	left eye	43	6000000	all same	array	0	1	0	531	270	531	270	13	13	4	4	2000	2000	121	2	1	0	0	1032	494	0	0	0	0	0	2221	1	3	0	0	824	712	0	0	0	0	0	2	0	1	0	0
1	kk_	male	left eye	44	4900000	2&3 same	screen	90	1	0	899	641	899	641	13	13	4	2	2000	2000	12121	3	2	0	0	828	658	0	0	0	0	0	992919	1	1	0	4	502	424	0	748	0	0	0	1	1	0	0	0
1	kk_	male	left eye	45	5232000	1&3 same	screen	180	0	0			914	561	30	39	2	2	2000	2000	11111	5	0	0	0	1493	0	0	0	0	0	0	9329	0	1	1	2	0	216	430	808	0	1	170	9	0	0	0	1
1	kk_	male	left eye	46	8403000	all same	screen	270	1	0	1255	811	1255	811	13	13	2	2	2000	2000	122222	1	5	0	0	232	1261	0	0	0	0	0	2299	0	2	0	2	0	538	0	1001	0	0	0	1122	2	2	0	0
1	kk_	male	left eye	47	6003000	all same	array	270	1	0	1024	721	1024	721	13	13	4	2	2000	2000	92111	3	1	0	1	465	198	0	190	0	0	0	92999	0	1	0	4	0	98	0	1243	0	0	0	1	1	0	0	0
1	kk_	male	left eye	48	5232000	1&3 same	screen	90	0	0			1127	849	29	32	2	4	2000	2000	11211	4	1	0	0	1262	210	0	0	0	1	210	3233	0	1	3	0	0	334	1235	0	0	1	158	119	2	0	0	1
1	kk_	male	left eye	49	4812000	1&3 same	screen	270	1	0	856	552	856	552	13	13	4	2	2000	2000	11111	5	0	0	0	1482	0	0	0	0	0	0	3339	0	0	3	1	0	0	702	973	0	0	0	1	1	0	0	0
1	kk_	male	left eye	50	4232000	all diff	array	270	1	0	2463	932	2463	932	13	13	2	2	2000	2000	121211	4	2	0	0	1043	320	0	0	0	0	0	399	0	0	1	2	0	0	382	1074	0	1	302	11112	4	1	0	0
1	kk_	male	left eye	51	3600000	1&3 same	array	0	1	0	549	280	549	280	13	13	4	4	2000	2000	12121	3	2	0	0	876	692	0	0	0	1	342	32329	0	2	2	1	0	432	364	728	0	1	728	2	0	1	0	0
1	kk_	male	left eye	52	6203000	1&2 same	array	90	1	0	1002	651	1002	651	13	13	4	4	2000	2000	911212	3	2	0	1	684	720	0	186	0	1	332	23221	1	3	1	0	526	734	148	0	0	0	0	19	1	0	0	1
1	kk_	male	left eye	53	8101000	1&2 same	screen	90	1	0	1715	1030	1715	1030	13	13	2	2	2000	2000	1921	2	1	0	1	1012	448	0	84	0	0	0	32222	0	4	1	0	0	1134	232	0	0	1	194	1112	3	1	0	0
1	kk_	male	left eye	54	5520000	2&3 same	screen	270	1	0	1200	810	1200	810	13	13	4	4	2000	2000	111121	5	1	0	0	1148	184	0	0	0	0	0	3399	0	0	2	2	0	0	500	1043	0	0	0	19	1	0	0	1
1	kk_	male	left eye	55	5222000	1&3 same	screen	270	1	0	939	530	939	530	13	13	4	4	2000	2000	9111	3	0	0	1	1336	0	0	168	0	1	392	93319	1	0	2	2	658	0	670	54	0	0	0	19	1	0	0	1
1	kk_	male	left eye	56	5002000	all diff	screen	90	1	0	1156	792	1156	792	13	13	4	2	2000	2000	11212	3	2	0	0	566	821	0	0	0	0	0	221	1	2	0	0	821	622	0	0	0	1	821	11	2	0	0	0
1	kk_	male	left eye	57	3812000	all diff	array	90	1	0	1014	502	1014	502	13	13	2	4	2000	2000	911	2	0	0	1	1490	0	0	190	0	0	0	3999	0	0	1	3	0	0	512	1033	0	0	0	13	1	0	1	0
1	kk_	male	left eye	58	8702000	1&2 same	screen	0	1	0	630	390	630	390	13	13	4	4	2000	2000	911	2	0	0	1	1304	0	0	202	0	0	0	2329	0	2	1	1	0	434	250	845	0	1	845	2	0	1	0	0
1	kk_	male	left eye	59	4022000	1&3 same	array	90	1	0	772	510	772	510	13	13	2	2	2000	2000	112	2	1	0	0	342	1382	0	0	0	0	0	3299	0	1	1	2	0	342	166	839	0	0	0	112	2	1	0	0
1	kk_	male	left eye	60	5322000	all diff	screen	0	1	0	554	270	554	270	13	13	4	2	2000	2000	111	3	0	0	0	1458	0	0	0	0	0	0	2319	1	1	1	1	330	264	154	580	0	0	0	0	0	0	0	0
1	kn_	male	no eyetracking	1	3702000	2&3 same	array	180	0	0			3241	1620	30	31	4	2	2000	2000	111191	5	0	0	1	1192	0	0	42	0	2	280	312212211	4	4	1	0	753	146	236	0	0	1	26	999999999	0	0	0	11
1	kn_	male	no eyetracking	2	4332000	2&3 same	array	180	0	1			0	1759	20	20	2	2	2000	2000	1129	2	1	0	1	244	24	0	336	0	0	0	122112	3	3	0	0	508	415	0	0	0	2	283	999999199	2	14	0	11
1	kn_	male	no eyetracking	3	5012000	all diff	screen	270	0	0			7817	2047	28	31	2	4	2000	2000	222333	0	3	3	0	0	350	985	0	0	1	290	922999	0	2	0	4	0	380	0	1116	0	1	370	999999999	0	1	0	20
1	kn_	male	no eyetracking	4	4222000	all diff	array	0	0	0			3698	501	28	31	2	4	2000	2000	12222222	1	7	0	0	214	1278	0	0	0	0	0	9211	2	1	0	1	642	336	0	202	0	1	246	99999999	0	0	0	8
1	kn_	male	no eyetracking	5	4332000	2&3 same	array	0	0	0			4111	610	30	31	4	4	2000	2000	111	3	0	0	0	1551	0	0	0	0	0	0	932222339	0	4	3	2	0	260	226	172	0	2	190	999999199	3	0	0	8
1	kn_	male	no eyetracking	6	6003000	all same	array	270	1	0	1188	482	1188	482	13	13	4	2	2000	2000	111	3	0	0	0	739	0	0	0	0	1	350	222221	1	5	0	0	66	826	0	0	0	3	420	123	1	1	1	0
1	kn_	male	no eyetracking	7	4802000	1&3 same	screen	270	1	0	1865	1240	1865	1240	13	13	2	4	2000	2000	11123	3	1	1	0	432	586	318	0	0	0	0	222932	0	4	1	1	0	476	278	414	0	1	278	323	0	1	2	0
1	kn_	male	no eyetracking	8	6203000	1&2 same	array	0	0	0			1280	390	28	34	4	4	2000	2000	1211	3	1	0	0	1308	54	0	0	0	1	54	2223	0	3	1	0	0	782	437	0	0	0	0	99	0	0	0	2
1	kn_	male	no eyetracking	9	6302000	1&2 same	array	180	0	0			989	331	29	34	2	4	2000	2000	11222	2	3	0	0	98	1062	0	0	0	0	0	239199	1	1	1	3	456	80	102	573	0	2	453	99	0	0	0	2
1	kn_	male	no eyetracking	10	5322000	all diff	screen	0	0	0			1153	391	29	31	4	4	2000	2000	1911	3	0	0	1	1324	0	0	304	0	1	304	22229	0	4	0	1	0	596	0	191	0	0	0	9	0	0	0	1
1	kn_	male	no eyetracking	11	6100000	1&2 same	array	90	0	0			1047	343	30	34	4	4	2000	2000	9111222	3	3	0	1	712	715	0	206	0	2	496	22	0	2	0	0	0	1513	0	0	0	0	0	9999	0	0	0	4
1	kn_	male	no eyetracking	12	4020000	1&3 same	array	0	1	0	1144	253	1144	253	13	13	4	2	2000	2000	9119121	4	1	0	2	619	536	0	284	0	0	0	39999	0	0	1	4	0	0	74	1002	0	1	372	3993	0	0	2	2
1	kn_	male	no eyetracking	13	8403000	all same	screen	270	1	0	1589	850	1589	850	13	13	2	2	2000	2000	119129	3	1	0	2	372	298	0	301	0	0	0	993	0	0	1	2	0	0	99	560	0	0	0	223	0	2	1	0
1	kn_	male	no eyetracking	14	6003000	all same	array	90	1	0	925	312	925	312	13	13	2	2	2000	2000	9122222	1	5	0	1	144	1242	0	136	0	0	0	22211	2	3	0	0	551	442	0	0	0	0	0	33	0	0	2	0
1	kn_	male	no eyetracking	15	5520000	2&3 same	screen	270	0	0			870	261	30	31	4	2	2000	2000	1199122	3	2	0	2	884	498	0	100	0	0	0	991323339	1	1	4	3	78	52	226	404	0	1	74	199	1	0	0	2
1	kn_	male	no eyetracking	16	3712000	2&3 same	array	0	0	0			725	262	30	31	4	2	2000	2000	929911	2	1	0	3	806	44	0	544	0	0	0	311111111	8	0	1	3	618	0	88	179	0	3	300	99	0	0	0	2
1	kn_	male	no eyetracking	17	4130000	all diff	array	90	0	0			854	260	29	31	2	4	2000	2000	111	3	0	0	0	1507	0	0	0	0	0	0	2922	0	3	0	1	0	1032	0	40	0	1	626	9	0	0	0	1
1	kn_	male	no eyetracking	18	5532000	2&3 same	screen	90	0	0			896	361	30	31	4	2	2000	2000	19299999	1	1	0	6	240	176	0	984	0	0	0	9133999	1	0	2	4	82	0	148	700	0	1	342	29	0	1	0	1
1	kn_	male	no eyetracking	19	6002000	all same	array	90	1	0	2326	460	2326	460	13	13	4	2	2000	2000	999	0	0	0	3	0	0	0	891	0	0	0	9929999	0	1	0	6	0	26	0	582	0	2	86	292999999	0	2	0	10
1	kn_	male	no eyetracking	20	8602000	1&2 same	screen	0	0	0			968	261	28	34	2	2	2000	2000	12292992	1	4	0	3	250	632	0	586	0	3	692	999223	0	2	1	3	0	410	172	774	0	0	0	999	0	0	0	3
1	kn_	male	no eyetracking	21	5002000	all diff	screen	90	0	0			1353	352	28	31	2	4	2000	2000	11121222	4	4	0	0	604	615	0	0	0	3	288	92299	0	2	0	3	0	422	0	982	0	1	782	999	0	0	0	3
1	kn_	male	no eyetracking	22	4812000	1&3 same	screen	270	1	0	2302	531	2302	531	13	13	4	2	2000	2000	119111	5	0	0	1	1220	0	0	234	0	0	0	292399	0	2	1	3	0	596	212	704	0	0	0	22222	0	5	0	0
1	kn_	male	no eyetracking	23	4802000	1&3 same	screen	180	1	0	1208	261	1208	261	13	13	2	2	2000	2000	9192291	2	2	0	3	168	408	0	764	0	0	0	923999	0	1	1	4	0	178	66	967	0	0	0	11222	2	3	0	0
1	kn_	male	no eyetracking	24	8703000	1&2 same	screen	0	0	0			946	342	29	34	2	4	2000	2000	9112122	3	3	0	1	468	571	0	74	0	2	339	992233322	0	4	3	2	0	843	502	284	0	2	134	9	0	0	0	1
1	kn_	male	no eyetracking	25	4030000	1&3 same	array	0	1	0	2117	252	2117	252	13	13	2	4	2000	2000	11112	4	1	0	0	768	437	0	0	0	0	0	22213	1	3	1	0	68	232	260	0	0	0	0	322	0	2	1	0
1	kn_	male	no eyetracking	26	4902000	2&3 same	screen	0	0	0			1098	301	30	31	2	4	2000	2000	11222223	2	5	1	0	296	836	123	0	0	0	0	9992291	1	2	0	4	3	322	0	1040	0	2	558	19	1	0	0	1
1	kn_	male	no eyetracking	27	5222000	1&3 same	screen	270	1	0	1659	522	1659	522	13	13	4	4	2000	2000	91119	3	0	0	2	948	0	0	159	0	1	128	31929	1	1	1	2	32	238	190	570	0	1	32	3333	0	0	4	0
1	kn_	male	no eyetracking	28	3612000	1&3 same	array	180	1	0	1032	422	1032	422	13	13	4	4	2000	2000	112222	2	4	0	0	682	986	0	0	0	1	454	11	2	0	0	0	1236	0	0	0	0	0	0	23	0	1	1	0
1	kn_	male	no eyetracking	29	3800000	all diff	array	180	0	0			831	282	28	31	4	4	2000	2000	112222	2	4	0	0	292	934	0	0	0	0	0	11	2	0	0	0	1112	0	0	0	0	0	0	99	0	0	0	2
1	kn_	male	no eyetracking	30	3612000	1&3 same	array	90	1	0	986	322	986	322	13	13	2	4	2000	2000	111111	6	0	0	0	1443	0	0	0	0	0	0	9993	0	0	1	3	0	0	462	532	0	0	0	33	0	0	2	0
1	kn_	male	no eyetracking	31	5432000	all diff	screen	270	0	0			793	282	28	31	4	4	2000	2000	92399	0	1	1	3	0	26	60	1106	0	2	1052	922999	0	2	0	4	0	256	0	532	0	1	182	99	0	0	0	2
1	kn_	male	no eyetracking	32	6103000	1&2 same	array	180	0	0			758	270	29	34	2	2	2000	2000	911191	4	0	0	2	576	0	0	520	0	1	22	11111	5	0	0	0	1020	0	0	0	0	1	136	999	0	0	0	3
1	kn_	male	no eyetracking	33	6003000	all same	array	180	1	0	894	301	894	301	13	13	4	2	2000	2000	11212299	3	3	0	2	350	592	0	216	0	1	12	2999393	0	1	2	4	0	258	362	496	0	1	38	333	0	0	3	0
1	kn_	male	no eyetracking	34	8001000	all same	screen	0	1	0	801	321	801	321	13	13	2	4	2000	2000	112	2	1	0	0	134	1069	0	0	0	0	0	332	0	1	2	0	0	42	44	0	0	0	0	3	0	0	1	0
1	kn_	male	no eyetracking	35	4320000	2&3 same	array	270	0	0			1819	402	30	31	4	2	2000	2000	91122222	2	5	0	1	256	906	0	214	0	0	0	939333	0	0	4	2	0	0	631	500	0	2	398	99999	0	0	0	5
1	kn_	male	no eyetracking	36	8401000	all same	screen	0	1	0	834	292	834	292	13	13	4	2	2000	2000	1922221	2	4	0	1	180	1076	0	20	0	0	0	2239	0	2	1	1	0	462	24	190	0	1	190	0	0	0	0	0
1	kn_	male	no eyetracking	37	8702000	1&2 same	screen	0	0	0			767	312	29	34	4	2	2000	2000	912999	1	1	0	4	114	54	0	1345	0	1	114	99999	0	0	0	5	0	0	0	1277	0	0	0	9	0	0	0	1
1	kn_	male	no eyetracking	38	3902000	all diff	array	90	0	0			927	252	29	31	2	2	2000	2000	112122	3	3	0	0	642	526	0	0	0	2	244	9399	0	0	1	3	0	0	122	1227	0	2	862	99	0	0	0	2
1	kn_	male	no eyetracking	39	6203000	1&2 same	array	90	0	0			1106	342	28	34	2	2	2000	2000	11929	2	1	0	2	262	470	0	495	0	1	116	22219	1	3	0	1	484	610	0	85	0	0	0	999	0	0	0	3
1	kn_	male	no eyetracking	40	4900000	2&3 same	screen	90	0	0			749	330	30	31	4	4	2000	2000	112	2	1	0	0	154	1079	0	0	0	0	0	99999	0	0	0	5	0	0	0	568	0	2	162	99	0	0	0	2
1	kn_	male	no eyetracking	41	4232000	all diff	array	270	0	0			859	312	28	31	4	4	2000	2000	93	0	0	1	1	0	0	744	376	0	1	376	333	0	0	3	0	0	0	728	0	0	0	0	9	0	0	0	1
1	kn_	male	no eyetracking	42	8003000	all same	screen	90	1	0	889	270	889	270	13	13	2	4	2000	2000	91222	1	3	0	1	144	1148	0	178	0	0	0	339	0	0	2	1	0	0	428	713	0	1	713	33	0	0	2	0
1	kn_	male	no eyetracking	43	4022000	1&3 same	array	90	1	0	890	282	890	282	13	13	2	2	2000	2000	122211	3	3	0	0	636	838	0	0	0	1	224	919999	1	0	0	5	138	0	0	974	0	0	0	22	0	2	0	0
1	kn_	male	no eyetracking	44	3712000	2&3 same	array	270	0	0			2274	1788	28	39	2	4	2000	2000	122	1	2	0	0	124	1082	0	0	0	0	0	111	3	0	0	0	1108	0	0	0	0	0	0	9999	0	0	0	4
1	kn_	male	no eyetracking	45	5232000	1&3 same	screen	90	1	0	832	260	832	260	13	13	4	4	2000	2000	113	2	0	1	0	310	0	1192	0	0	0	0	92299	0	2	0	3	0	550	0	843	0	0	0	39	0	0	1	1
1	kn_	male	no eyetracking	46	6301000	1&2 same	array	270	0	0			787	271	29	34	2	2	2000	2000	112122	3	3	0	0	374	804	0	0	0	0	0	11992	2	1	0	2	690	447	0	288	0	2	761	99	0	0	0	2
1	kn_	male	no eyetracking	47	8101000	1&2 same	screen	90	0	0			799	311	29	34	4	2	2000	2000	1222222	1	6	0	0	152	1299	0	0	0	0	0	33299	0	1	2	2	0	114	336	680	0	0	0	99	0	0	0	2
1	kn_	male	no eyetracking	48	6002000	all same	array	180	1	0	699	283	699	283	13	13	2	2	2000	2000	1211	3	1	0	0	658	1056	0	0	0	0	0	2199	1	1	0	2	86	118	0	759	0	2	204	22	0	2	0	0
1	kn_	male	no eyetracking	49	5232000	1&3 same	screen	180	1	0	626	261	626	261	13	13	4	2	2000	2000	119911	4	0	0	2	620	0	0	578	0	1	210	91999	1	0	0	4	230	0	0	1425	0	1	230	39	0	0	1	1
1	kn_	male	no eyetracking	50	5420000	all diff	screen	180	0	0			710	270	28	31	4	2	2000	2000	911111	5	0	0	1	1493	0	0	158	0	1	321	999993	0	0	1	5	0	0	85	934	0	1	85	9	0	0	0	1
1	kn_	male	no eyetracking	51	8002000	all same	screen	180	1	0	659	270	659	270	13	13	2	2	2000	2000	11212	3	2	0	0	572	1207	0	0	0	1	613	3333	0	0	4	0	0	0	1238	0	0	0	0	2	0	1	0	0
1	kn_	male	no eyetracking	52	5522000	2&3 same	screen	90	0	0			766	260	30	31	2	4	2000	2000	91211	3	1	0	1	886	426	0	182	0	0	0	912999	1	1	0	4	428	182	0	738	0	0	0	99	0	0	0	2
1	kn_	male	no eyetracking	53	3812000	all diff	array	90	0	0			936	321	28	31	4	2	2000	2000	111	3	0	0	0	1482	0	0	0	0	1	164	999	0	0	0	3	0	0	0	617	0	0	0	999	0	0	0	3
1	kn_	male	no eyetracking	54	5112000	all diff	screen	90	0	0			863	291	29	31	4	4	2000	2000	1122229	2	4	0	1	366	696	0	121	0	0	0	9299	0	1	0	3	0	182	0	763	0	0	0	99	0	0	0	2
1	kn_	male	no eyetracking	55	6000000	all same	array	0	1	0	678	292	678	292	13	13	4	4	2000	2000	1119	3	0	0	1	790	0	0	474	0	0	0	2233	0	2	2	0	0	666	319	0	0	0	0	3	0	0	1	0
1	kn_	male	no eyetracking	56	3600000	1&3 same	array	0	1	0	816	301	816	301	13	13	4	4	2000	2000	1112	3	1	0	0	842	486	0	0	0	0	0	111	3	0	0	0	1417	0	0	0	0	0	0	33	0	0	2	0
1	kn_	male	no eyetracking	57	8402000	all same	screen	270	1	0	911	262	911	262	13	13	2	4	2000	2000	3933	0	0	3	1	0	0	1438	120	0	0	0	9999	0	0	0	4	0	0	0	1105	0	0	0	39	0	0	1	1
1	kn_	male	no eyetracking	58	8102000	1&2 same	screen	0	0	0			732	341	30	34	2	4	2000	2000	923	0	1	1	1	0	502	789	136	0	0	0	99	0	0	0	2	0	0	0	1388	0	0	0	9	0	0	0	1
1	kn_	male	no eyetracking	59	8203000	1&2 same	screen	0	0	0			1523	1091	29	39	2	2	2000	2000	911111	5	0	0	1	1064	0	0	172	0	0	0	939993	0	0	2	4	0	0	402	918	0	2	366	2119	2	1	0	1
1	kn_	male	no eyetracking	60	4912000	2&3 same	screen	180	0	0			806	282	30	31	2	4	2000	2000	1122222	2	5	0	0	446	898	0	0	0	0	0	92291	1	2	0	2	34	736	0	562	0	0	0	0	0	0	0	0
1	kn5	male	left bad calibration	1	4020000	1&3 same	array	0	1	0	928	471	928	471	13	13	4	2	2000	2000	99999993	0	0	1	7	0	0	22	470	0	3	176	939993393	0	0	5	7	0	0	172	468	0	3	112	9933339	0	0	4	3
1	kn5	male	left bad calibration	2	5322000	all diff	screen	0	1	0	751	362	751	362	13	13	4	2	2000	2000	919122292	2	8	0	3	108	332	0	120	0	2	88	9999999	0	0	0	7	0	0	0	292	0	1	74	3399	0	0	2	2
1	kn5	male	left bad calibration	3	6103000	1&2 same	array	180	1	0	3130	970	3130	970	13	13	2	4	2000	2000	999999999	0	0	0	17	0	0	0	1042	0	2	282	999999999	0	0	0	15	0	0	0	1378	0	2	60	199999992	1	3	0	9
1	kn5	male	left bad calibration	4	3902000	all diff	array	90	1	0	2999	1260	2999	1260	13	13	4	2	2000	2000	999999999	0	0	0	9	0	0	0	341	0	3	148	99999999	0	0	0	8	0	0	0	306	0	2	52	33333339	0	0	7	1
1	kn5	male	left bad calibration	5	3702000	2&3 same	array	180	1	0	1405	929	1405	929	13	13	2	2	2000	2000	22	0	2	0	0	0	102	0	0	0	1	70	222	0	3	0	0	0	114	0	0	0	0	0	0	0	0	0	0
1	kn5	male	left bad calibration	6	4802000	1&3 same	screen	270	1	0	1095	772	1095	772	13	13	2	4	2000	2000	0	0	0	0	0	0	0	0	0	0	0	0	999	0	0	0	3	0	0	0	124	0	2	104	99	0	0	0	2
1	kn5	male	left bad calibration	7	5232000	1&3 same	screen	180	1	0	753	411	753	411	13	13	4	2	2000	2000	999919999	1	0	0	8	74	0	0	656	0	1	74	999922199	8	2	0	6	637	34	0	630	0	4	364	9999	0	0	0	4
1	kn5	male	left bad calibration	8	5232000	1&3 same	screen	90	1	0	893	581	893	581	13	13	4	4	2000	2000	211211111	9	2	0	0	1029	192	0	0	0	1	120	999999999	0	0	0	11	0	0	0	413	0	1	32	2222	0	4	0	0
1	kn5	male	left bad calibration	9	4900000	2&3 same	screen	90	1	0	1078	691	1078	691	13	13	4	2	2000	2000	991111919	5	0	0	4	304	0	0	146	0	3	162	1199991	3	0	0	4	216	0	0	994	0	1	40	2	0	1	0	0
1	kn5	male	left bad calibration	10	3812000	all diff	array	90	1	0	944	561	944	561	13	13	2	4	2000	2000	2211	2	2	0	0	1089	568	0	0	0	0	0	119	2	0	0	1	362	0	0	450	0	0	0	9	0	0	0	1
1	kn5	male	left bad calibration	11	8003000	all same	screen	90	1	0	1599	861	1599	861	13	13	2	4	2000	2000	99999	0	0	0	5	0	0	0	1544	0	1	90	99999	0	0	0	5	0	0	0	1010	0	0	0	9	0	0	0	1
1	kn5	male	left bad calibration	12	8702000	1&2 same	screen	0	1	0	1250	860	1250	860	13	13	4	4	2000	2000	111	3	0	0	0	1631	0	0	0	0	1	312	99	0	0	0	2	0	0	0	1393	0	0	0	99	0	0	0	2
1	kn5	male	left bad calibration	13	8203000	1&2 same	screen	0	1	0	1683	1329	1683	1329	13	13	2	4	2000	2000	99	0	0	0	2	0	0	0	1586	0	0	0	9999	0	0	0	4	0	0	0	1585	0	1	164	99991	1	0	0	4
1	kn5	male	left bad calibration	14	4030000	1&3 same	array	0	1	0	967	540	967	540	13	13	2	4	2000	2000	999119919	3	0	0	6	310	0	0	1154	0	0	0	999	0	0	0	3	0	0	0	725	0	1	446	92	0	1	0	1
1	kn5	male	left bad calibration	15	6301000	1&2 same	array	270	1	0	1153	861	1153	861	13	13	4	2	2000	2000	99999	0	0	0	5	0	0	0	1457	0	0	0	9999	0	0	0	4	0	0	0	804	0	1	266	222	0	3	0	0
1	kn5	male	left bad calibration	16	6002000	all same	array	180	1	0	1588	959	1588	959	13	13	2	2	2000	2000	99	0	0	0	2	0	0	0	1580	0	0	0	999	0	0	0	3	0	0	0	1211	0	0	0	999	0	0	0	3
1	kn5	male	left bad calibration	17	8002000	all same	screen	180	1	0	1060	689	1060	689	13	13	2	2	2000	2000	9	0	0	0	1	0	0	0	1709	0	0	0	9939	0	0	1	3	0	0	384	1040	0	0	0	999	0	0	0	3
1	kn5	male	left bad calibration	18	5222000	1&3 same	screen	270	1	0	1306	571	1306	571	13	13	4	4	2000	2000	111	3	0	0	0	1867	0	0	0	0	0	0	99999999	0	0	0	8	0	0	0	1340	0	0	0	0	0	0	0	0
1	kn5	male	left bad calibration	19	8102000	1&2 same	screen	0	1	0	1289	1031	1289	1031	13	13	4	4	2000	2000	999999999	0	0	0	12	0	0	0	1448	0	0	0	999999999	0	0	0	10	0	0	0	1475	0	1	100	11119199	5	0	0	3
1	kn5	male	left bad calibration	20	8703000	1&2 same	screen	0	1	0	785	520	785	520	13	13	2	2	2000	2000	9	0	0	0	1	0	0	0	1714	0	0	0	222929999	0	4	0	5	0	294	0	668	0	1	210	11111111	8	0	0	0
1	kn5	male	left bad calibration	21	4022000	1&3 same	array	90	1	0	968	722	968	722	13	13	2	2	2000	2000	999999999	0	0	0	10	0	0	0	936	0	2	98	99999999	0	0	0	8	0	0	0	928	0	0	0	999999	0	0	0	6
1	kn5	male	left bad calibration	22	8402000	all same	screen	270	1	0	985	659	985	659	13	13	2	4	2000	2000	999999999	0	0	0	9	0	0	0	682	0	0	0	9992	0	1	0	3	0	512	0	230	0	0	0	99	0	0	0	2
1	kn5	male	left bad calibration	23	6003000	all same	array	90	1	0	1101	781	1101	781	13	13	2	2	2000	2000	999	0	0	0	3	0	0	0	1640	0	0	0	99	0	0	0	2	0	0	0	858	0	0	0	9	0	0	0	1
1	kn5	male	left bad calibration	24	6203000	1&2 same	array	0	1	0	949	660	949	660	13	13	2	2	2000	2000	999	0	0	0	3	0	0	0	1676	0	0	0	9999	0	0	0	4	0	0	0	1944	0	0	0	99	0	0	0	2
1	kn5	male	left bad calibration	25	6100000	1&2 same	array	90	1	0	1498	661	1498	661	13	13	4	2	2000	2000	999999	0	0	0	6	0	0	0	1522	0	1	412	99	0	0	0	2	0	0	0	1278	0	0	0	22	0	2	0	0
1	kn5	male	left bad calibration	26	5532000	2&3 same	screen	90	1	0	1977	632	1977	632	13	13	4	4	2000	2000	999999999	0	0	0	10	0	0	0	1436	0	2	348	999911211	9	1	0	4	981	40	0	554	0	3	102	22222	0	5	0	0
1	kn5	male	left bad calibration	27	8401000	all same	screen	0	1	0	1154	649	1154	649	13	13	4	2	2000	2000	999999999	0	0	0	10	0	0	0	1617	0	1	18	23922	0	3	1	1	0	489	256	358	0	1	256	99999	0	0	0	5
1	kn5	male	left bad calibration	28	4912000	2&3 same	screen	180	0	0			1576	1089	30	31	2	4	2000	2000	99999999	0	0	0	8	0	0	0	1526	0	0	0	9991	1	0	0	3	654	0	0	816	0	0	0	91199922	2	2	0	4
1	kn5	male	left bad calibration	29	3800000	all diff	array	180	1	0	1734	941	1734	941	13	13	2	2	2000	2000	119999	2	0	0	4	396	0	0	944	0	1	188	333	0	0	3	0	0	0	1554	0	0	0	0	9	0	0	0	1
1	kn5	male	left bad calibration	30	5432000	all diff	screen	270	1	0	1703	1328	1703	1328	13	13	2	2	2000	2000	119111111	10	0	0	1	759	0	0	90	0	1	44	99999	0	0	0	5	0	0	0	1850	0	0	0	9999	0	0	0	4
1	kn5	male	left bad calibration	31	5002000	all diff	screen	90	1	0	1032	660	1032	660	13	13	4	2	2000	2000	999999999	0	0	0	11	0	0	0	1256	0	1	68	9999	0	0	0	4	0	0	0	923	0	1	651	2	0	1	0	0
1	kn5	male	left bad calibration	32	3712000	2&3 same	array	0	1	0	748	482	748	482	13	13	2	2	2000	2000	111111111	16	0	0	0	1226	0	0	0	0	1	22	999999999	0	0	0	10	0	0	0	1204	0	1	424	122	1	2	0	0
1	kn5	male	left bad calibration	33	6302000	1&2 same	array	180	1	0	2103	889	2103	889	13	13	2	2	2000	2000	999999999	0	0	0	13	0	0	0	788	0	2	160	99999999	0	0	0	8	0	0	0	428	0	0	0	99191	2	0	0	3
1	kn5	male	left bad calibration	34	4802000	1&3 same	screen	180	1	0	1122	812	1122	812	13	13	2	2	2000	2000	9999	0	0	0	4	0	0	0	1480	0	0	0	999	0	0	0	3	0	0	0	1460	0	0	0	9991	1	0	0	3
1	kn5	male	left bad calibration	35	8403000	all same	screen	270	1	0	1507	720	1507	720	13	13	2	2	2000	2000	99999	0	0	0	5	0	0	0	1647	0	0	0	999999999	0	0	0	11	0	0	0	977	0	0	0	999911999	2	0	0	7
1	kn5	male	left bad calibration	36	8602000	1&2 same	screen	0	1	0	944	621	944	621	13	13	4	4	2000	2000	0	0	0	0	0	0	0	0	0	0	0	0	999999999	0	0	0	10	0	0	0	516	0	2	60	99	0	0	0	2
1	kn5	male	left bad calibration	37	8001000	all same	screen	0	1	0	817	482	817	482	13	13	2	4	2000	2000	9999999	0	0	0	7	0	0	0	1607	0	1	168	3399333	0	0	5	2	0	0	1607	104	0	1	714	919	1	0	0	2
1	kn5	male	left bad calibration	38	6000000	all same	array	0	1	0	824	502	824	502	13	13	4	4	2000	2000	999999999	0	0	0	12	0	0	0	1573	0	0	0	99999	0	0	0	5	0	0	0	1254	0	1	146	9	0	0	0	1
1	kn5	male	left bad calibration	39	6203000	1&2 same	array	90	1	0	863	340	863	340	13	13	4	4	2000	2000	99	0	0	0	2	0	0	0	1693	0	0	0	99	0	0	0	2	0	0	0	118	0	0	0	2122	1	3	0	0
1	kn5	male	left bad calibration	40	3712000	2&3 same	array	270	1	0	1588	1041	1588	1041	13	13	4	2	2000	2000	999	0	0	0	3	0	0	0	1405	0	0	0	33	0	0	2	0	0	0	1400	0	0	0	0	22	0	2	0	0
1	kn5	male	left bad calibration	41	3612000	1&3 same	array	90	1	0	1721	780	1721	780	13	13	2	4	2000	2000	9	0	0	0	1	0	0	0	1667	0	0	0	9999999	0	0	0	7	0	0	0	1372	0	1	76	9999	0	0	0	4
1	kn5	male	left bad calibration	42	5112000	all diff	screen	90	1	0	1237	700	1237	700	13	13	2	4	2000	2000	999999	0	0	0	6	0	0	0	1403	0	0	0	999999999	0	0	0	11	0	0	0	1396	0	0	0	999919	1	0	0	5
1	kn5	male	left bad calibration	43	6002000	all same	array	90	1	0	1010	590	1010	590	13	13	4	2	2000	2000	222111911	6	3	0	1	1012	352	0	26	0	5	916	121	2	1	0	0	1262	558	0	0	0	2	726	9229	0	2	0	2
1	kn5	male	left bad calibration	44	3612000	1&3 same	array	180	1	0	2426	1039	2426	1039	13	13	4	4	2000	2000	9199999	1	0	0	6	126	0	0	842	0	0	0	33332	0	1	4	0	0	608	1176	0	0	0	0	999999999	0	0	2	11
1	kn5	male	left bad calibration	45	4332000	2&3 same	array	0	1	0	857	501	857	501	13	13	2	4	2000	2000	11121111	7	1	0	0	313	338	0	0	0	1	338	999999339	0	0	3	9	0	0	360	571	0	2	68	922	0	2	0	1
1	kn5	male	left bad calibration	46	4320000	2&3 same	array	270	1	0	1770	652	1770	652	13	13	4	4	2000	2000	99999999	0	0	0	8	0	0	0	1586	0	0	0	33999	0	0	2	3	0	0	766	584	0	0	0	23	0	1	1	0
1	kn5	male	left bad calibration	47	6003000	all same	array	270	1	0	891	609	891	609	13	13	4	2	2000	2000	1112111	6	1	0	0	1577	44	0	0	0	2	382	2119	2	1	0	1	824	274	0	137	0	2	917	2222222	0	7	0	0
1	kn5	male	left bad calibration	48	4902000	2&3 same	screen	0	1	0	932	440	932	440	13	13	4	4	2000	2000	999999999	0	0	0	10	0	0	0	642	0	0	0	999999999	0	0	0	12	0	0	0	492	0	0	0	999	0	0	0	3
1	kn5	male	left bad calibration	49	5420000	all diff	screen	180	1	0	1589	690	1589	690	13	13	2	4	2000	2000	9999	0	0	0	4	0	0	0	1660	0	0	0	9121	2	1	0	1	701	224	0	278	0	1	278	9999	0	0	0	4
1	kn5	male	left bad calibration	50	3600000	1&3 same	array	0	1	0	794	380	794	380	13	13	4	4	2000	2000	999999999	0	0	0	11	0	0	0	1542	0	0	0	333333333	0	0	13	1	0	0	1414	173	0	1	173	9333	0	0	3	1
1	kn5	male	left bad calibration	51	4232000	all diff	array	270	1	0	949	400	949	400	13	13	2	2	2000	2000	1111	4	0	0	0	1583	0	0	0	0	0	0	1139	2	0	1	1	380	0	170	375	0	0	0	99	0	0	0	2
1	kn5	male	left bad calibration	52	5522000	2&3 same	screen	90	1	0	1771	261	1771	261	13	13	2	2	2000	2000	9999	0	0	0	4	0	0	0	1345	0	0	0	9999999	0	0	0	7	0	0	0	1539	0	1	218	999999999	0	0	0	9
1	kn5	male	left bad calibration	53	8101000	1&2 same	screen	90	1	0	1006	552	1006	552	13	13	2	2	2000	2000	99999	0	0	0	5	0	0	0	1501	0	1	750	9999	0	0	0	4	0	0	0	1351	0	1	28	991	1	0	0	2
1	kn5	male	left bad calibration	54	5520000	2&3 same	screen	270	1	0	966	651	966	651	13	13	4	4	2000	2000	999999999	0	0	0	9	0	0	0	1624	0	2	194	111929229	3	3	0	4	714	422	0	260	0	1	40	2	0	1	0	0
1	kn5	male	left bad calibration	55	6003000	all same	array	180	1	0	1766	1130	1766	1130	13	13	4	2	2000	2000	999999999	0	0	0	11	0	0	0	1424	0	4	330	919999999	1	0	0	10	54	0	0	1567	0	7	898	9999	0	0	0	4
1	kn5	male	left bad calibration	56	4130000	all diff	array	90	1	0	1602	501	1602	501	13	13	4	4	2000	2000	11111	5	0	0	0	537	0	0	0	0	1	46	9	0	0	0	1	0	0	0	1062	0	0	0	22333	0	2	3	0
1	kn5	male	left bad calibration	57	4812000	1&3 same	screen	270	1	0	844	510	844	510	13	13	4	2	2000	2000	21	1	1	0	0	155	286	0	0	0	0	0	9999	0	0	0	4	0	0	0	1800	0	0	0	2	0	1	0	0
1	kn5	male	left bad calibration	58	5012000	all diff	screen	270	1	0	1169	581	1169	581	13	13	4	2	2000	2000	99999999	0	0	0	8	0	0	0	1302	0	1	664	9911119	4	0	0	3	1132	0	0	228	0	1	56	222	0	3	0	0
1	kn5	male	left bad calibration	59	4332000	2&3 same	array	180	1	0	1017	412	1017	412	13	13	4	2	2000	2000	9999	0	0	0	4	0	0	0	1264	0	1	48	9999	0	0	0	4	0	0	0	287	0	1	207	999	0	0	0	3
1	kn5	male	left bad calibration	60	4222000	all diff	array	0	1	0	2272	412	2272	412	13	13	4	2	2000	2000	99999	0	0	0	5	0	0	0	1782	0	0	0	9999	0	0	0	4	0	0	0	1655	0	1	886	9999999	0	0	0	7
1	ks_	female	left eye	1	8403000	all same	screen	270	1	0	1167	791	1167	791	13	13	2	2	2000	2000	999999999	0	0	0	11	0	0	0	1122	0	0	0	99999999	0	0	0	8	0	0	0	1438	0	0	0	919999999	1	0	0	8
1	ks_	female	left eye	2	6000000	all same	array	0	1	0	1049	552	1049	552	13	13	4	4	2000	2000	922399	0	2	1	3	0	182	122	1212	0	1	124	922299	0	3	0	3	0	326	0	694	0	1	268	913399	1	0	2	3
1	ks_	female	left eye	3	6203000	1&2 same	array	0	1	0	994	560	994	560	13	13	4	2	2000	2000	999119992	2	2	0	6	140	285	0	994	0	2	165	999999	0	0	0	6	0	0	0	1075	0	2	530	1999999	1	0	0	6
1	ks_	female	left eye	4	5222000	1&3 same	screen	270	1	0	1342	932	1342	932	13	13	4	4	2000	2000	9999	0	0	0	4	0	0	0	1481	0	0	0	929999	0	1	0	5	0	148	0	1278	0	1	62	2999999	0	1	0	6
1	ks_	female	left eye	5	4320000	2&3 same	array	270	1	0	1164	759	1164	759	13	13	4	4	2000	2000	1121999	3	1	0	3	322	120	0	918	0	0	0	99999	0	0	0	5	0	0	0	1466	0	1	250	199	1	0	0	2
1	ks_	female	left eye	6	3600000	1&3 same	array	0	1	0	1016	461	1016	461	13	13	4	4	2000	2000	993399	0	0	2	4	0	0	482	999	0	0	0	999	0	0	0	3	0	0	0	881	0	0	0	139	1	0	1	1
1	ks_	female	left eye	7	3902000	all diff	array	90	1	0	1751	670	1751	670	13	13	4	2	2000	2000	9999393	0	0	2	5	0	0	214	1136	0	0	0	939999	0	0	1	5	0	0	242	590	0	1	42	19199	2	0	0	3
1	ks_	female	left eye	8	4912000	2&3 same	screen	180	1	0	2550	1340	2550	1340	13	13	4	4	2000	2000	991299999	1	2	0	8	32	137	0	1062	0	2	54	92329999	0	2	1	5	0	446	168	940	0	1	274	999993331	1	0	3	6
1	ks_	female	left eye	9	6003000	all same	array	90	1	0	1478	1051	1478	1051	13	13	2	2	2000	2000	99991999	1	0	0	7	102	0	0	907	0	0	0	999991299	1	1	0	7	20	392	0	875	0	0	0	29	0	1	0	1
1	ks_	female	left eye	10	4222000	all diff	array	90	1	0	1234	780	1234	780	13	13	2	2	2000	2000	9999	0	0	0	4	0	0	0	1236	0	1	204	93999	0	0	1	4	0	0	148	936	0	0	0	299999	0	1	0	5
1	ks_	female	left eye	11	5520000	2&3 same	screen	270	1	0	1198	819	1198	819	13	13	4	4	2000	2000	999999	0	0	0	6	0	0	0	983	0	0	0	9999999	0	0	0	7	0	0	0	1332	0	0	0	99	0	0	0	2
1	ks_	female	left eye	12	5112000	all diff	screen	90	1	0	1466	1069	1466	1069	13	13	2	4	2000	2000	1121393	3	1	2	1	544	174	388	314	0	0	0	991991	2	0	0	4	470	0	0	970	0	1	266	1999	1	0	0	3
1	ks_	female	left eye	13	8003000	all same	screen	90	1	0	1847	1289	1847	1289	13	13	2	4	2000	2000	19939999	1	0	1	6	162	0	186	1079	0	2	416	999999999	0	0	0	9	0	0	0	1248	0	0	0	21999	1	1	0	3
1	ks_	female	left eye	14	4030000	1&3 same	array	0	1	0	923	531	923	531	13	13	2	4	2000	2000	92921	1	2	0	2	260	428	0	444	0	1	218	999339	0	0	2	4	0	0	252	652	0	3	410	9999	0	0	0	4
1	ks_	female	left eye	15	8602000	1&2 same	screen	0	1	0	1348	430	1348	430	13	13	4	4	2000	2000	999999	0	0	0	6	0	0	0	494	0	0	0	292393	0	2	2	2	0	190	420	394	0	0	0	199	1	0	0	2
1	ks_	female	left eye	16	6003000	all same	array	180	1	0	1680	1129	1680	1129	13	13	4	2	2000	2000	9999999	0	0	0	7	0	0	0	1047	0	2	70	999999	0	0	0	6	0	0	0	1056	0	1	182	1199999	2	0	0	5
1	ks_	female	left eye	17	8401000	all same	screen	0	1	0	1188	639	1188	639	13	13	4	2	2000	2000	1199	2	0	0	2	216	0	0	176	0	1	90	9999	0	0	0	4	0	0	0	872	0	1	216	999	0	0	0	3
1	ks_	female	left eye	18	8203000	1&2 same	screen	0	1	0	820	461	820	461	13	13	2	4	2000	2000	99999	0	0	0	5	0	0	0	676	0	0	0	29199	1	1	0	3	98	32	0	1041	0	0	0	199	1	0	0	2
1	ks_	female	left eye	19	4812000	1&3 same	screen	270	1	0	1456	850	1456	850	13	13	4	2	2000	2000	99999	0	0	0	5	0	0	0	964	0	1	178	99139999	1	0	1	6	68	0	134	955	0	2	112	9999	0	0	0	4
1	ks_	female	left eye	20	4130000	all diff	array	90	1	0	1103	721	1103	721	13	13	4	4	2000	2000	99991	1	0	0	4	564	0	0	634	0	1	62	999999	0	0	0	6	0	0	0	1297	0	1	178	1999	1	0	0	3
1	ks_	female	left eye	21	3702000	2&3 same	array	180	0	0			1665	1099	30	31	4	2	2000	2000	9999	0	0	0	4	0	0	0	1485	0	0	0	999999	0	0	0	6	0	0	0	1426	0	0	0	119939	2	0	1	3
1	ks_	female	left eye	22	5432000	all diff	screen	90	1	0	1156	719	1156	719	13	13	4	4	2000	2000	999999199	1	0	0	8	70	0	0	854	0	0	0	99999999	0	0	0	8	0	0	0	1193	0	0	0	1199	2	0	0	2
1	ks_	female	left eye	23	4332000	2&3 same	array	180	1	0	1432	1030	1432	1030	13	13	4	2	2000	2000	19999299	1	1	0	6	168	134	0	810	0	0	0	9991999	1	0	0	6	278	0	0	958	0	1	76	19199	2	0	0	3
1	ks_	female	left eye	24	8001000	all same	screen	0	1	0	1237	430	1237	430	13	13	2	4	2000	2000	92919	1	1	0	3	222	144	0	729	0	3	673	9999999	0	0	0	7	0	0	0	1311	0	0	0	199999	1	0	0	5
1	ks_	female	left eye	25	4802000	1&3 same	screen	270	1	0	1275	662	1275	662	13	13	2	4	2000	2000	999912	1	1	0	4	100	76	0	324	0	1	76	2329999	0	2	1	4	0	296	134	886	0	0	0	1999	1	0	0	3
1	ks_	female	left eye	26	3712000	2&3 same	array	270	1	0	1397	809	1397	809	13	13	4	2	2000	2000	91332	1	1	2	1	494	242	410	182	0	0	0	99999	0	0	0	5	0	0	0	1463	0	1	106	999	0	0	0	3
1	ks_	female	left eye	27	5532000	2&3 same	screen	90	1	0	1090	741	1090	741	13	13	4	4	2000	2000	992999	0	1	0	5	0	200	0	1024	0	0	0	99999	0	0	0	5	0	0	0	1344	0	1	94	199	1	0	0	2
1	ks_	female	left eye	28	4020000	1&3 same	array	0	1	0	746	362	746	362	13	13	4	2	2000	2000	1999999	1	0	0	6	32	0	0	1085	0	1	32	99999	0	0	0	5	0	0	0	1363	0	0	0	99	0	0	0	2
1	ks_	female	left eye	29	6103000	1&2 same	array	180	1	0	1526	969	1526	969	13	13	2	4	2000	2000	199199999	2	0	0	8	284	0	0	712	0	3	312	9999391	1	0	1	5	34	0	318	708	0	0	0	999999	0	0	0	6
1	ks_	female	left eye	30	6203000	1&2 same	array	90	1	0	960	600	960	600	13	13	4	4	2000	2000	9999922	0	2	0	5	0	445	0	504	0	1	168	9999299	0	1	0	6	0	356	0	902	0	1	126	19	1	0	0	1
1	ks_	female	left eye	31	8702000	1&2 same	screen	0	1	0	1444	502	1444	502	13	13	4	4	2000	2000	999	0	0	0	3	0	0	0	1300	0	0	0	199999	1	0	0	5	252	0	0	1105	0	0	0	1399999	1	0	1	5
1	ks_	female	left eye	32	3812000	all diff	array	90	1	0	1407	641	1407	641	13	13	2	4	2000	2000	999993	0	0	1	5	0	0	15	1372	0	2	279	99999	0	0	0	5	0	0	0	1225	0	0	0	229999	0	2	0	4
1	ks_	female	left eye	33	8101000	1&2 same	screen	90	1	0	1215	741	1215	741	13	13	2	2	2000	2000	919999	1	0	0	5	30	0	0	1271	0	2	206	39199999	1	0	1	6	274	0	24	882	0	1	24	1999	1	0	0	3
1	ks_	female	left eye	34	5232000	1&3 same	screen	90	1	0	895	501	895	501	13	13	4	4	2000	2000	999	0	0	0	3	0	0	0	1230	0	0	0	99999	0	0	0	5	0	0	0	1275	0	0	0	999	0	0	0	3
1	ks_	female	left eye	35	5322000	all diff	screen	0	1	0	798	422	798	422	13	13	4	2	2000	2000	99999	0	0	0	5	0	0	0	1409	0	1	252	9999	0	0	0	4	0	0	0	1110	0	1	156	99	0	0	0	2
1	ks_	female	left eye	36	5002000	all diff	screen	90	1	0	1120	611	1120	611	13	13	4	2	2000	2000	2	0	1	0	0	0	56	0	0	0	0	0	232999	0	2	1	3	0	342	90	1007	0	0	0	1199	2	0	0	2
1	ks_	female	left eye	37	6003000	all same	array	270	1	0	949	571	949	571	13	13	4	2	2000	2000	999991	1	0	0	5	132	0	0	1426	0	0	0	99999	0	0	0	5	0	0	0	1324	0	1	64	919	1	0	0	2
1	ks_	female	left eye	38	3612000	1&3 same	array	180	0	0			2272	1328	30	39	2	4	2000	2000	9233	0	1	2	1	0	448	685	206	0	1	254	999999	0	0	0	6	0	0	0	1475	0	0	0	199999939	2	0	1	7
1	ks_	female	left eye	39	4900000	2&3 same	screen	90	1	0	1334	779	1334	779	13	13	4	2	2000	2000	9939	0	0	1	3	0	0	186	1025	0	0	0	9999999	0	0	0	7	0	0	0	1285	0	0	0	91999	1	0	0	4
1	ks_	female	left eye	40	6301000	1&2 same	array	270	1	0	1711	1321	1711	1321	13	13	4	2	2000	2000	1199	2	0	0	2	222	0	0	158	0	0	0	93919999	1	0	1	6	24	0	374	912	0	2	212	19999	1	0	0	4
1	ky_	male	right eye	1	8203000	1&2 same	screen	0	1	0			8179	5322	13	13	2	4	2000	2000	121211	4	2	0	0	1007	550	0	0	0	0	0	322	0	2	1	0	0	1492	182	0	0	0	0	119991111	6	0	1	3
1	ky_	male	right eye	2	5002000	all diff	screen	90	1	0			6132	5833	13	13	4	2	2000	2000	91212121	4	3	0	1	617	960	0	166	0	1	330	21	1	1	0	0	484	746	0	0	0	0	0	19113	3	0	1	1
1	ky_	male	right eye	3	5520000	2&3 same	screen	270	1	0	2562	2199	2562	2199	13	13	4	4	2000	2000	1121212	4	3	0	0	868	836	0	0	0	1	138	12	1	1	0	0	316	1214	0	0	0	0	0	9223	0	2	1	1
1	ky_	male	right eye	4	3612000	1&3 same	array	180	1	0	4129		4129	3824	13	13	4	4	2000	2000	121	2	1	0	0	1244	458	0	0	0	0	0	323	0	1	2	0	0	310	788	0	0	0	0	112211	4	2	0	0
1	ky_	male	right eye	5	8002000	all same	screen	180	1	0	1544	590	1544	590	13	13	2	2	2000	2000	121212	3	3	0	0	666	784	0	0	0	0	0	3	0	0	1	0	0	0	1668	0	0	0	0	1333	1	0	3	0
1	ky_	male	right eye	6	6203000	1&2 same	array	0	1	0			6134	5423	13	13	2	2	2000	2000	111	3	0	0	0	1399	0	0	0	0	0	0	2119	2	1	0	1	642	548	0	202	0	0	0	111113133	6	0	3	0
1	ky_	male	right eye	7	5222000	1&3 same	screen	270	0	1			0	8098	20	20	3	4	2000	2000	111	3	0	0	0	1430	0	0	0	0	1	152	22	0	2	0	0	0	1724	0	0	0	0	0	919191999	3	0	0	12
1	ky_	male	right eye	8	8401000	all same	screen	0	0	0			1027	640	29	39	4	4	2000	2000	112111	5	1	0	0	1489	172	0	0	0	0	0	222	0	3	0	0	0	1433	0	0	0	1	709	19	1	0	0	1
1	ky_	male	right eye	9	5532000	2&3 same	screen	90	1	0	1114	762	1114	762	13	13	4	4	2000	2000	12121211	5	3	0	0	975	612	0	0	0	0	0	229919	1	2	0	3	366	408	0	463	0	0	0	19	1	0	0	1
1	ky_	male	right eye	10	8102000	1&2 same	screen	0	1	0	3719	930	3719	930	13	13	4	4	2000	2000	2212	1	3	0	0	208	1312	0	0	0	0	0	323	0	1	2	0	0	1000	660	0	0	1	328	911	2	0	0	1
1	ky_	male	right eye	11	6003000	all same	array	90	1	0	1069	582	1069	582	13	13	2	2	2000	2000	1211	3	1	0	0	925	504	0	0	0	0	0	22321	1	3	1	0	49	1110	298	0	0	0	0	133	1	0	2	0
1	ky_	male	right eye	12	6002000	all same	array	90	1	0	1044	680	1044	680	13	13	4	2	2000	2000	113111	5	0	1	0	1300	0	20	0	0	0	0	11331	3	0	2	0	1160	0	166	0	0	2	844	119	2	0	0	1
1	ky_	male	right eye	13	8703000	1&2 same	screen	0	1	0	3566	2967	3566	2967	13	13	2	2	2000	2000	1221	2	2	0	0	712	962	0	0	0	0	0	232	0	2	1	0	0	1338	342	0	0	0	0	199933	1	0	2	3
1	ky_	male	right eye	14	3702000	2&3 same	array	180	0	0			7827	6221	28	39	4	4	2000	2000	9111	3	0	0	1	1210	0	0	148	0	0	0	39239	0	1	2	2	0	134	694	639	0	0	0	999991211	6	1	0	6
1	ky_	male	right eye	15	8003000	all same	screen	90	1	0	1090	640	1090	640	13	13	2	4	2000	2000	911211	4	1	0	1	927	614	0	194	0	1	614	3233	0	1	3	0	0	140	1328	0	0	0	0	193	1	0	1	1
1	ky_	male	right eye	16	4022000	1&3 same	array	90	1	0	2699	2119	2699	2119	13	13	2	2	2000	2000	1212	2	2	0	0	458	1026	0	0	0	0	0	3293	0	1	2	1	0	838	306	530	0	0	0	2	0	1	0	0
1	ky_	male	right eye	17	5432000	all diff	screen	270	1	0	1364	1050	1364	1050	13	13	2	2	2000	2000	1111	4	0	0	0	1319	0	0	0	0	0	0	2399	0	1	1	2	0	194	674	815	0	0	0	33	0	0	2	0
1	ky_	male	right eye	18	5112000	all diff	screen	90	1	0	2200	1520	2200	1520	13	13	2	4	2000	2000	111121	5	1	0	0	1273	108	0	0	0	0	0	2993	0	1	1	2	0	810	246	546	0	0	0	119131	4	0	1	1
1	ky_	male	right eye	19	4020000	1&3 same	array	0	0	0			1267	1019	24	40	4	1	2000	2000	9112121	4	2	0	1	771	830	0	178	0	0	0	222	0	3	0	0	0	1691	0	0	0	0	0	12	1	1	0	0
1	ky_	male	right eye	20	6203000	1&2 same	array	90	1	0	1673	1319	1673	1319	13	13	4	4	2000	2000	122211	3	3	0	0	585	842	0	0	0	1	160	231	1	1	1	0	165	548	752	0	0	1	165	11911	4	0	0	1
1	ky_	male	right eye	21	4902000	2&3 same	screen	0	1	0			5311	4984	13	13	4	4	2000	2000	121	2	1	0	0	389	1014	0	0	0	0	0	1291	2	1	0	1	566	320	0	412	0	0	0	291299193	3	3	1	4
1	ky_	male	right eye	22	6003000	all same	array	180	1	0	842	491	842	491	13	13	4	2	2000	2000	12221	2	3	0	0	394	1136	0	0	0	1	466	122	1	2	0	0	750	1172	0	0	0	0	0	122	1	2	0	0
1	ky_	male	right eye	23	8602000	1&2 same	screen	0	1	0	1613	1311	1613	1311	13	13	4	4	2000	2000	12122	2	3	0	0	528	1148	0	0	0	0	0	2232	0	3	1	0	0	467	1144	0	0	0	0	1	1	0	0	0
1	ky_	male	right eye	24	6103000	1&2 same	array	180	1	0	3663	3267	3663	3267	13	13	2	4	2000	2000	1221	2	2	0	0	1064	638	0	0	0	1	910	33232	0	2	3	0	0	518	1082	0	0	2	464	19919	2	0	0	3
1	ky_	male	right eye	25	6003000	all same	array	270	1	0	977	591	977	591	13	13	4	2	2000	2000	912	1	1	0	1	424	714	0	156	0	1	714	1319	2	0	1	1	1060	0	280	195	0	0	0	99	0	0	0	2
1	ky_	male	right eye	26	5522000	2&3 same	screen	90	1	0	3295	2935	3295	2935	13	13	2	2	2000	2000	1211	3	1	0	0	1467	206	0	0	0	0	0	221	1	2	0	0	184	1472	0	0	0	1	184	2223	0	3	1	0
1	ky_	male	right eye	27	3812000	all diff	array	90	1	0	4643		4643	4345	13	13	2	4	2000	2000	911	2	0	0	1	1348	0	0	280	0	0	0	393	0	0	2	1	0	0	463	492	0	0	0	9919111	4	0	0	3
1	ky_	male	right eye	28	6000000	all same	array	0	1	0	793	420	793	420	13	13	4	4	2000	2000	11	2	0	0	0	1460	0	0	0	0	0	0	2212	1	3	0	0	458	881	0	0	0	0	0	212	1	2	0	0
1	ky_	male	right eye	29	3600000	1&3 same	array	0	0	0			1925	1620	29	32	4	2	2000	2000	11	2	0	0	0	1509	0	0	0	0	0	0	9	0	0	0	1	0	0	0	1677	0	0	0	119	2	0	0	1
1	ky_	male	right eye	30	5322000	all diff	screen	0	1	0	2207	1908	2207	1908	13	13	4	2	2000	2000	11111	5	0	0	0	1431	0	0	0	0	1	156	2219	1	2	0	1	214	1262	0	121	0	3	1383	9122	1	2	0	1
1	ky_	male	right eye	31	4332000	2&3 same	array	180	1	0	1273	972	1273	972	13	13	4	2	2000	2000	121111	5	1	0	0	915	580	0	0	0	0	0	322232	0	4	2	0	0	1198	406	0	0	0	0	12	1	1	0	0
1	ky_	male	right eye	32	6301000	1&2 same	array	270	1	0	2375	1960	2375	1960	13	13	4	2	2000	2000	1221	2	2	0	0	394	1058	0	0	0	1	106	23319	1	1	2	1	302	216	826	78	0	2	380	919	1	0	0	2
1	ky_	male	right eye	33	5012000	all diff	screen	270	1	0	4618		4618	3614	13	13	4	2	2000	2000	911211	4	1	0	1	1076	368	0	164	0	1	164	2212	1	3	0	0	306	1368	0	0	0	0	0	191191199	5	0	0	4
1	ky_	male	right eye	34	8001000	all same	screen	0	0	0			2366	2067	28	39	4	2	2000	2000	121	2	1	0	0	1576	112	0	0	0	0	0	393	0	0	2	1	0	0	1445	230	0	1	230	11219199	4	1	0	3
1	ky_	male	right eye	35	4130000	all diff	array	90	1	0	4072		4072	3765	13	13	4	4	2000	2000	11	2	0	0	0	1466	0	0	0	0	0	0	3233	0	1	3	0	0	906	770	0	0	0	0	199191	3	0	0	3
1	ky_	male	right eye	36	4812000	1&3 same	screen	270	1	0	1475	1128	1475	1128	13	13	4	2	2000	2000	111	3	0	0	0	1370	0	0	0	0	0	0	221223	1	4	1	0	268	1092	3	0	0	1	136	99	0	0	0	2
1	ky_	male	right eye	37	4222000	all diff	array	0	1	0	3094	2756	3094	2756	13	13	4	2	2000	2000	1211	3	1	0	0	1321	60	0	0	0	0	0	33333	0	0	5	0	0	0	1658	0	0	1	306	199112	3	1	0	2
1	ky_	male	right eye	38	3902000	all diff	array	90	1	0	2615	2307	2615	2307	13	13	4	2	2000	2000	121	2	1	0	0	1428	256	0	0	0	0	0	32323	0	2	3	0	0	440	1175	0	0	0	0	19913	2	0	1	2
1	ky_	male	right eye	39	5420000	all diff	screen	180	1	0	4017	3305	4017	3305	13	13	2	4	2000	2000	1211	3	1	0	0	1271	210	0	0	0	0	0	191	2	0	0	1	701	0	0	554	0	1	554	19113	3	0	1	1
1	ky_	male	right eye	40	6002000	all same	array	180	1	0	1190	820	1190	820	13	13	2	2	2000	2000	12122	2	3	0	0	478	892	0	0	0	0	0	23399	0	1	2	2	0	150	756	564	0	1	396	13	1	0	1	0
1	ky_	male	right eye	41	8402000	all same	screen	270	1	0	866	521	866	521	13	13	2	4	2000	2000	121	2	1	0	0	1284	262	0	0	0	0	0	292	0	2	0	1	0	1104	0	340	0	1	386	13	1	0	1	0
1	ky_	male	right eye	42	4332000	2&3 same	array	0	1	0	934	611	934	611	13	13	2	4	2000	2000	111	3	0	0	0	1323	0	0	0	0	0	0	9999	0	0	0	4	0	0	0	632	0	0	0	119	2	0	0	1
1	ky_	male	right eye	43	4802000	1&3 same	screen	270	0	0			2680	2177	29	32	4	4	2000	2000	121	2	1	0	0	664	840	0	0	0	0	0	912	1	1	0	1	750	412	0	348	0	1	348	1911	3	0	0	1
1	ky_	male	right eye	44	4030000	1&3 same	array	0	1	0	3164	2878	3164	2878	13	13	2	4	2000	2000	1111	4	0	0	0	1019	0	0	0	0	0	0	333	0	0	3	0	0	0	1697	0	0	0	0	133333	1	0	5	0
1	ky_	male	right eye	45	5232000	1&3 same	screen	90	1	0	1618	1151	1618	1151	13	13	4	4	2000	2000	111	3	0	0	0	1301	0	0	0	0	0	0	22319	1	2	1	1	312	618	230	440	0	2	670	1119	3	0	0	1
1	ky_	male	right eye	46	4912000	2&3 same	screen	180	1	0	1064	640	1064	640	13	13	4	4	2000	2000	11221	3	2	0	0	609	818	0	0	0	0	0	2111	3	1	0	0	648	958	0	0	0	0	0	112	2	1	0	0
1	ky_	male	right eye	47	8101000	1&2 same	screen	90	1	0	3009	2687	3009	2687	13	13	2	2	2000	2000	121121	4	2	0	0	1112	310	0	0	0	0	0	32333	0	1	4	0	0	628	762	0	0	1	150	3219	1	1	1	1
1	ky_	male	right eye	48	6302000	1&2 same	array	180	0	0			2310	1999	29	34	2	4	2000	2000	121	2	1	0	0	494	1190	0	0	0	0	0	2322	0	3	1	0	0	1196	274	0	0	0	0	9999	0	0	0	4
1	ky_	male	right eye	49	4802000	1&3 same	screen	180	0	0			2204	1887	29	32	2	4	2000	2000	122111	4	2	0	0	1039	542	0	0	0	0	0	12923	1	2	1	1	226	692	185	502	0	0	0	999	0	0	0	3
1	ky_	male	right eye	50	4900000	2&3 same	screen	90	1	0	1017	721	1017	721	13	13	4	2	2000	2000	91	1	0	0	1	725	0	0	588	0	0	0	11	2	0	0	0	1519	0	0	0	0	0	0	113	2	0	1	0
1	ky_	male	right eye	51	3712000	2&3 same	array	0	1	0	942	672	942	672	13	13	2	2	2000	2000	11	2	0	0	0	1680	0	0	0	0	0	0	3393	0	0	3	1	0	0	1435	264	0	0	0	1133	2	0	2	0
1	ky_	male	right eye	52	4320000	2&3 same	array	270	1	0	853	561	853	561	13	13	4	4	2000	2000	11	2	0	0	0	1747	0	0	0	0	0	0	3222223	0	5	2	0	0	1244	277	0	0	1	154	119	2	0	0	1
1	ky_	male	right eye	53	3800000	all diff	array	180	1	0	3013	2738	3013	2738	13	13	2	2	2000	2000	112991	3	1	0	2	1224	78	0	192	0	2	316	919	1	0	0	2	658	0	0	862	0	0	0	19911	3	0	0	2
1	ky_	male	right eye	54	5232000	1&3 same	screen	180	1	0	944	680	944	680	13	13	4	2	2000	2000	12121	3	2	0	0	831	822	0	0	0	0	0	12211	3	2	0	0	803	376	0	0	0	0	0	12	1	1	0	0
1	ky_	male	right eye	55	3712000	2&3 same	array	270	0	0			1304	851	29	39	2	2	2000	2000	1111	4	0	0	0	1518	0	0	0	0	0	0	923999	0	1	1	4	0	284	160	1099	0	2	374	119	2	0	0	1
1	ky_	male	right eye	56	3612000	1&3 same	array	90	0	0			5014	4714	29	32	4	4	2000	2000	1221	2	2	0	0	648	1022	0	0	0	0	0	2213	1	2	1	0	594	856	158	0	0	0	0	3399	0	0	2	2
1	ky_	male	right eye	57	8403000	all same	screen	270	1	0	746	492	746	492	13	13	2	2	2000	2000	1121	3	1	0	0	1080	434	0	0	0	0	0	223	0	2	1	0	0	1306	408	0	0	0	0	133	1	0	2	0
1	ky_	male	right eye	58	8702000	1&2 same	screen	0	1	0	1465	1170	1465	1170	13	13	4	4	2000	2000	111	3	0	0	0	1664	0	0	0	0	0	0	222332	0	4	2	0	0	957	702	0	0	1	514	11	2	0	0	0
1	ky_	male	right eye	59	4232000	all diff	array	270	1	0	1206	931	1206	931	13	13	2	2	2000	2000	11111	5	0	0	0	1008	0	0	0	0	0	0	399	0	0	1	2	0	0	670	941	0	0	0	193	1	0	1	1
1	ky_	male	right eye	60	6100000	1&2 same	array	90	1	0	1246	980	1246	980	13	13	4	2	2000	2000	11	2	0	0	0	1492	0	0	0	0	0	0	22139	1	2	1	1	244	640	498	190	0	1	190	11	2	0	0	0
1	ky5	male	right eye	1	5112000	all diff	screen	90	1	0	1113	242	1113	242	13	13	2	4	2000	2000	9121	2	1	0	1	1074	258	0	162	0	0	0	922323	0	3	2	1	0	968	480	288	0	0	0	12	1	1	0	0
1	ky5	male	right eye	2	3612000	1&3 same	array	90	0	0			962	662	29	32	4	4	2000	2000	112222	2	4	0	0	366	1208	0	0	0	1	214	3292	0	2	1	1	0	602	120	884	0	0	0	19	1	0	0	1
1	ky5	male	right eye	3	8702000	1&2 same	screen	0	1	0	997	392	997	392	13	13	4	4	2000	2000	112122	3	3	0	0	672	700	0	0	0	1	118	22339	0	2	2	1	0	408	668	330	0	0	0	11	2	0	0	0
1	ky5	male	right eye	4	8002000	all same	screen	180	1	0	1985	911	1985	911	13	13	2	2	2000	2000	11211	4	1	0	0	989	542	0	0	0	0	0	93223	0	2	2	1	0	816	821	110	0	1	490	211912	3	2	0	1
1	ky5	male	right eye	5	5232000	1&3 same	screen	90	0	0			2038	699	28	39	2	2	2000	2000	121212	3	3	0	0	938	561	0	0	0	0	0	92223	0	3	1	1	0	816	713	230	0	0	0	111	3	0	0	0
1	ky5	male	right eye	6	3812000	all diff	array	90	0	0			2078	670	30	32	2	2	2000	2000	112212	3	3	0	0	668	839	0	0	0	0	0	9323	0	1	2	1	0	562	1151	164	0	0	0	111119	5	0	0	1
1	ky5	male	right eye	7	4320000	2&3 same	array	270	1	0	1137	570	1137	570	13	13	4	4	2000	2000	11211	4	1	0	0	1310	254	0	0	0	0	0	3223	0	2	2	0	0	486	1069	0	0	1	168	11	2	0	0	0
1	ky5	male	right eye	8	5012000	all diff	screen	270	1	0	1728	740	1728	740	13	13	4	2	2000	2000	112111	5	1	0	0	1188	360	0	0	0	0	0	1222	1	3	0	0	162	1528	0	0	0	0	0	1913	2	0	1	1
1	ky5	male	right eye	9	6103000	1&2 same	array	180	1	0	1210	591	1210	591	13	13	2	4	2000	2000	111191	5	0	0	1	1374	0	0	166	0	1	166	223321	1	3	2	0	67	636	830	0	0	2	261	191	2	0	0	1
1	ky5	male	right eye	10	5222000	1&3 same	screen	270	1	0	1339	991	1339	991	13	13	4	4	2000	2000	21221	2	3	0	0	809	720	0	0	0	1	669	2223	0	3	1	0	0	1558	73	0	0	0	0	111	3	0	0	0
1	ky5	male	right eye	11	3902000	all diff	array	90	1	0	1092	602	1092	602	13	13	4	2	2000	2000	121121	4	2	0	0	970	572	0	0	0	0	0	93333	0	0	4	1	0	0	1586	168	0	1	696	11	2	0	0	0
1	ky5	male	right eye	12	4020000	1&3 same	array	0	1	0	828	512	828	512	13	13	4	2	2000	2000	11211	4	1	0	0	1233	278	0	0	0	0	0	3223	0	2	2	0	0	816	726	0	0	1	278	11	2	0	0	0
1	ky5	male	right eye	13	4332000	2&3 same	array	180	1	0	1514	660	1514	660	13	13	4	2	2000	2000	1122112	4	3	0	0	472	1152	0	0	0	0	0	32233	0	2	3	0	0	1028	664	0	0	0	0	11	2	0	0	0
1	ky5	male	right eye	14	6203000	1&2 same	array	0	1	0	879	461	879	461	13	13	2	2	2000	2000	1121	3	1	0	0	684	762	0	0	0	0	0	222393	0	3	2	1	0	942	358	224	0	2	504	12	1	1	0	0
1	ky5	male	right eye	15	4222000	all diff	array	0	1	0	1000	700	1000	700	13	13	4	2	2000	2000	1212	2	2	0	0	636	804	0	0	0	0	0	2222	0	4	0	0	0	1622	0	0	0	0	0	1	1	0	0	0
1	ky5	male	right eye	16	3702000	2&3 same	array	180	0	0			2420	1819	29	39	2	4	2000	2000	911212	3	2	0	1	1152	454	0	242	0	0	0	3233	0	1	3	0	0	426	1268	0	0	1	426	11111	5	0	0	0
1	ky5	male	right eye	17	4802000	1&3 same	screen	180	1	0	1412	819	1412	819	13	13	2	2	2000	2000	1212	2	2	0	0	708	860	0	0	0	0	0	1323	1	1	2	0	116	704	827	0	0	0	0	911	2	0	0	1
1	ky5	male	right eye	18	6302000	1&2 same	array	180	1	0	1032	641	1032	641	13	13	2	2	2000	2000	911299	2	1	0	3	374	492	0	556	0	0	0	22323	0	3	2	0	0	862	803	0	0	1	280	1119	3	0	0	1
1	ky5	male	right eye	19	3612000	1&3 same	array	180	0	0			2419	651	29	32	4	2	2000	2000	12111	4	1	0	0	983	378	0	0	0	1	305	313	1	0	2	0	372	0	1135	0	0	1	372	9111	3	0	0	1
1	ky5	male	right eye	20	4030000	1&3 same	array	0	0	0			789	520	30	39	4	4	2000	2000	9112212	3	3	0	1	1088	384	0	176	0	0	0	2239	0	2	1	1	0	550	356	605	0	0	0	19	1	0	0	1
1	ky5	male	right eye	21	4232000	all diff	array	270	0	0			1634	819	30	32	2	4	2000	2000	11212	3	2	0	0	894	738	0	0	0	1	264	323	0	1	2	0	0	440	1259	0	0	0	0	1912	2	1	0	1
1	ky5	male	right eye	22	6003000	all same	array	90	1	0	1000	541	1000	541	13	13	2	2	2000	2000	112212	3	3	0	0	734	890	0	0	0	1	174	1122	2	2	0	0	570	1361	0	0	0	0	0	1	1	0	0	0
1	ky5	male	right eye	23	6003000	all same	array	270	0	0			1275	909	30	39	4	4	2000	2000	11211	4	1	0	0	856	658	0	0	0	0	0	23	0	1	1	0	0	1490	201	0	0	0	0	111	3	0	0	0
1	ky5	male	right eye	24	3712000	2&3 same	array	270	0	0			999	691	30	31	4	4	2000	2000	12122	2	3	0	0	600	707	0	0	0	1	37	32213	1	2	2	0	408	806	328	0	0	0	0	912	1	1	0	1
1	ky5	male	right eye	25	5420000	all diff	screen	180	1	0	1657	679	1657	679	13	13	2	4	2000	2000	112121	4	2	0	0	1175	460	0	0	0	0	0	93233	0	1	3	1	0	614	943	214	0	0	0	119	2	0	0	1
1	ky5	male	right eye	26	5002000	all diff	screen	90	0	0			858	590	30	32	4	4	2000	2000	12212	2	3	0	0	552	1074	0	0	0	1	308	92222	0	4	0	1	0	1516	0	146	0	1	152	11	2	0	0	0
1	ky5	male	right eye	27	8003000	all same	screen	90	1	0	1191	591	1191	591	13	13	2	4	2000	2000	121	2	1	0	0	818	922	0	0	0	0	0	3233	0	1	3	0	0	606	850	0	0	0	0	123	1	1	1	0
1	ky5	male	right eye	28	6002000	all same	array	90	1	0	925	550	925	550	13	13	4	2	2000	2000	121	2	1	0	0	548	1128	0	0	0	1	180	2222	0	4	0	0	0	1503	0	0	0	0	0	13	1	0	1	0
1	ky5	male	right eye	29	8403000	all same	screen	270	0	0			876	602	28	39	4	4	2000	2000	112	2	1	0	0	414	1303	0	0	0	1	1303	2222	0	4	0	0	0	1381	0	0	0	0	0	19	1	0	0	1
1	ky5	male	right eye	30	4130000	all diff	array	90	1	0	718	462	718	462	13	13	4	4	2000	2000	122112	3	3	0	0	652	792	0	0	0	0	0	29323	0	2	2	1	0	436	986	236	0	0	0	12	1	1	0	0
1	ky5	male	right eye	31	8001000	all same	screen	0	1	0	874	582	874	582	13	13	2	4	2000	2000	12212	2	3	0	0	672	928	0	0	0	0	0	3333	0	0	4	0	0	0	1505	0	0	2	857	9111	3	0	0	1
1	ky5	male	right eye	32	8101000	1&2 same	screen	90	1	0	1798	771	1798	771	13	13	2	2	2000	2000	12211	3	2	0	0	735	762	0	0	0	1	386	32123	1	2	2	0	516	510	486	0	0	1	192	131	2	0	1	0
1	ky5	male	right eye	33	5432000	all diff	screen	270	0	0			1690	899	30	32	2	4	2000	2000	112	2	1	0	0	1134	277	0	0	0	0	0	22333	0	2	3	0	0	960	733	0	0	0	0	119	2	0	0	1
1	ky5	male	right eye	34	6002000	all same	array	180	1	0	1284	920	1284	920	13	13	2	2	2000	2000	121111	5	1	0	0	1020	426	0	0	0	0	0	323	0	1	2	0	0	318	922	0	0	0	0	111	3	0	0	0
1	ky5	male	right eye	35	6203000	1&2 same	array	90	1	0	2143	1209	2143	1209	13	13	4	4	2000	2000	121111	5	1	0	0	1055	332	0	0	0	0	0	1213	2	1	1	0	552	264	740	0	0	0	0	111	3	0	0	0
1	ky5	male	right eye	36	4022000	1&3 same	array	90	1	0	1866	801	1866	801	13	13	2	2	2000	2000	1211	3	1	0	0	1091	450	0	0	0	1	450	93223	0	2	2	1	0	1226	234	272	0	0	0	3133	1	0	3	0
1	ky5	male	right eye	37	8102000	1&2 same	screen	0	1	0	2096	1669	2096	1669	13	13	4	4	2000	2000	12111	4	1	0	0	1087	298	0	0	0	0	0	33923	0	1	3	1	0	820	650	66	0	1	66	11113	4	0	1	0
1	ky5	male	right eye	38	3600000	1&3 same	array	0	1	0	1096	850	1096	850	13	13	4	4	2000	2000	9122211	3	3	0	1	519	804	0	142	0	1	142	3223	0	2	2	0	0	778	740	0	0	0	0	19	1	0	0	1
1	ky5	male	right eye	39	4802000	1&3 same	screen	270	0	0			926	652	30	39	2	2	2000	2000	12222	1	4	0	0	362	1188	0	0	0	2	394	223	0	2	1	0	0	1122	584	0	0	0	0	122	1	2	0	0
1	ky5	male	right eye	40	5322000	all diff	screen	0	1	0	992	661	992	661	13	13	4	2	2000	2000	12121	3	2	0	0	781	706	0	0	0	0	0	2233	0	2	2	0	0	708	1004	0	0	0	0	19	1	0	0	1
1	ky5	male	right eye	41	8203000	1&2 same	screen	0	1	0	1022	552	1022	552	13	13	2	4	2000	2000	1212	2	2	0	0	920	548	0	0	0	0	0	3239	0	1	2	1	0	720	694	48	0	1	48	13	1	0	1	0
1	ky5	male	right eye	42	3712000	2&3 same	array	0	0	0			989	511	30	31	4	2	2000	2000	112212	3	3	0	0	612	1002	0	0	0	0	0	32233	0	2	3	0	0	740	924	0	0	1	150	9	0	0	0	1
1	ky5	male	right eye	43	5522000	2&3 same	screen	90	0	0			1146	750	29	39	4	2	2000	2000	12211	3	2	0	0	802	558	0	0	0	0	0	221	1	2	0	0	414	1122	0	0	0	0	0	19	1	0	0	1
1	ky5	male	right eye	44	6000000	all same	array	0	0	0			814	470	30	39	2	4	2000	2000	1211	3	1	0	0	1224	272	0	0	0	0	0	222	0	3	0	0	0	1715	0	0	0	0	0	19	1	0	0	1
1	ky5	male	right eye	45	8402000	all same	screen	270	1	0	918	611	918	611	13	13	2	4	2000	2000	121	2	1	0	0	869	844	0	0	0	0	0	222	0	3	0	0	0	1729	0	0	0	0	0	111	3	0	0	0
1	ky5	male	right eye	46	4912000	2&3 same	screen	180	1	0	2185	821	2185	821	13	13	4	4	2000	2000	12222	1	4	0	0	226	1463	0	0	0	0	0	2222	0	4	0	0	0	1473	0	0	0	0	0	111	3	0	0	0
1	ky5	male	right eye	47	5232000	1&3 same	screen	180	1	0	1335	789	1335	789	13	13	4	2	2000	2000	112121	4	2	0	0	815	650	0	0	0	0	0	92223	0	3	1	1	0	1214	422	118	0	0	0	111	3	0	0	0
1	ky5	male	right eye	48	3800000	all diff	array	180	0	0			1648	1141	29	39	2	4	2000	2000	11	2	0	0	0	927	0	0	0	0	0	0	93223	0	2	2	1	0	478	954	138	0	1	218	199	1	0	0	2
1	ky5	male	right eye	49	6100000	1&2 same	array	90	1	0	1049	699	1049	699	13	13	4	2	2000	2000	1121	3	1	0	0	608	908	0	0	0	0	0	21219	2	2	0	1	316	882	0	25	0	0	0	1	1	0	0	0
1	ky5	male	right eye	50	4812000	1&3 same	screen	270	0	0			1996	1079	28	39	2	4	2000	2000	1122991	3	2	0	2	463	600	0	328	0	0	0	2221	1	3	0	0	316	1220	0	0	0	1	316	119	2	0	0	1
1	ky5	male	right eye	51	4902000	2&3 same	screen	0	1	0	984	689	984	689	13	13	4	4	2000	2000	11112	4	1	0	0	1196	292	0	0	0	0	0	9921233	1	2	2	2	400	666	345	248	0	2	155	11	2	0	0	0
1	ky5	male	right eye	52	8401000	all same	screen	0	1	0	607	360	607	360	13	13	4	2	2000	2000	12121	3	2	0	0	1123	352	0	0	0	0	0	92233	0	2	2	1	0	930	564	148	0	2	1254	12	1	1	0	0
1	ky5	male	right eye	53	8602000	1&2 same	screen	0	1	0	853	541	853	541	13	13	4	4	2000	2000	121121	4	2	0	0	783	622	0	0	0	0	0	213	1	1	1	0	218	690	786	0	0	1	218	19	1	0	0	1
1	ky5	male	right eye	54	4900000	2&3 same	screen	90	1	0	1191	829	1191	829	13	13	4	2	2000	2000	112121	4	2	0	0	814	814	0	0	0	0	0	9222	0	3	0	1	0	1450	0	222	0	1	142	12	1	1	0	0
1	ky5	male	right eye	55	6003000	all same	array	180	1	0	1011	581	1011	581	13	13	4	2	2000	2000	1121	3	1	0	0	930	412	0	0	0	1	96	23299	0	2	1	2	0	826	234	146	0	0	0	11	2	0	0	0
1	ky5	male	right eye	56	5520000	2&3 same	screen	270	1	0	868	642	868	642	13	13	4	4	2000	2000	121	2	1	0	0	895	618	0	0	0	0	0	92223	0	3	1	1	0	1162	475	134	0	0	0	13	1	0	1	0
1	ky5	male	right eye	57	5532000	2&3 same	screen	90	1	0	896	640	896	640	13	13	4	4	2000	2000	12191	3	1	0	1	694	424	0	160	0	0	0	2233	0	2	2	0	0	1118	566	0	0	1	6	11	2	0	0	0
1	ky5	male	right eye	58	4332000	2&3 same	array	0	0	0			671	481	30	31	4	4	2000	2000	12212	2	3	0	0	940	547	0	0	0	0	0	3393	0	0	3	1	0	0	1370	338	0	2	922	19	1	0	0	1
1	ky5	male	right eye	59	6301000	1&2 same	array	270	1	0	1222	490	1222	490	13	13	4	2	2000	2000	111	3	0	0	0	1355	0	0	0	0	0	0	2131	2	1	1	0	316	358	752	0	0	0	0	191	2	0	0	1
1	ky5	male	right eye	60	8703000	1&2 same	screen	0	0	0			1163	669	23	40	2	3	2000	2000	1122	2	2	0	0	350	1347	0	0	0	0	0	9233	0	1	2	1	0	802	544	152	0	0	0	9	0	0	0	1
1	mk_	female	right eye	1	3612000	1&3 same	array	180	0	0			2878	1478	29	32	4	2	2000	2000	121221	3	3	0	0	662	950	0	0	0	0	0	29222	0	4	0	1	0	1434	0	26	0	0	0	9999919	1	0	0	6
1	mk_	female	right eye	2	4130000	all diff	array	90	0	0			2251	1779	29	31	2	4	2000	2000	112219	3	2	0	1	712	258	0	160	0	0	0	32211	2	2	1	0	808	724	146	0	0	0	0	999	0	0	0	3
1	mk_	female	right eye	3	3712000	2&3 same	array	270	0	0			2660	2098	29	39	2	2	2000	2000	1911121	5	1	0	1	714	256	0	38	0	2	126	32229212	1	5	1	1	358	743	164	270	0	1	270	119	2	0	0	1
1	mk_	female	right eye	4	8003000	all same	screen	90	1	0	4576		4576	3397	13	13	2	4	2000	2000	1221	2	2	0	0	463	1140	0	0	0	0	0	3922	0	2	1	1	0	830	366	264	0	2	630	999999199	1	1	1	8
1	mk_	female	right eye	5	6301000	1&2 same	array	270	1	0	2779	2247	2779	2247	13	13	4	2	2000	2000	1121121	5	2	0	0	651	574	0	0	0	0	0	13	1	0	1	0	620	0	370	0	0	0	0	199131	3	0	1	2
1	mk_	female	right eye	6	5222000	1&3 same	screen	270	1	0	4077		4077	3575	13	13	4	4	2000	2000	112121	4	2	0	0	812	558	0	0	0	0	0	99921	1	1	0	3	289	358	0	844	0	0	0	999999113	2	0	1	6
1	mk_	female	right eye	7	4020000	1&3 same	array	0	1	0	3741	3356	3741	3356	13	13	4	2	2000	2000	1211211	5	2	0	0	846	366	0	0	0	1	98	2292	0	3	0	1	0	1114	0	362	0	0	0	99993	0	0	1	4
1	mk_	female	right eye	8	8703000	1&2 same	screen	0	1	0	2047	1668	2047	1668	13	13	2	2	2000	2000	1212111	5	2	0	0	1000	432	0	0	0	1	212	922331	1	2	2	1	153	498	560	240	0	2	439	99123	1	1	1	2
1	mk_	female	right eye	9	5232000	1&3 same	screen	180	1	0	2059	1699	2059	1699	13	13	4	2	2000	2000	1111221	5	2	0	0	695	412	0	0	0	0	0	922	0	2	0	1	0	1640	0	222	0	0	0	9993	0	0	1	3
1	mk_	female	right eye	10	6002000	all same	array	180	1	0	1643	1271	1643	1271	13	13	2	2	2000	2000	112111	5	1	0	0	1259	194	0	0	0	0	0	121	2	1	0	0	392	312	0	0	0	0	0	922	0	2	0	1
1	mk_	female	right eye	11	4030000	1&3 same	array	0	1	0	2383	1929	2383	1929	13	13	2	4	2000	2000	111211	5	1	0	0	907	246	0	0	0	0	0	2229	0	3	0	1	0	990	0	435	0	1	435	999993	0	0	1	5
1	mk_	female	right eye	12	6003000	all same	array	180	1	0	893	432	893	432	13	13	4	2	2000	2000	12111	4	1	0	0	1178	326	0	0	0	0	0	1131	3	0	1	0	947	0	230	0	0	0	0	13	1	0	1	0
1	mk_	female	right eye	13	8102000	1&2 same	screen	0	1	0	1727	1329	1727	1329	13	13	4	4	2000	2000	112211	4	2	0	0	883	630	0	0	0	2	457	322231	1	3	2	0	173	1002	346	0	0	0	0	99993	0	0	1	4
1	mk_	female	right eye	14	5002000	all diff	screen	90	1	0	2431	2010	2431	2010	13	13	4	2	2000	2000	112112	4	2	0	0	752	530	0	0	0	0	0	22991	1	2	0	2	370	248	0	762	0	0	0	99923	0	1	1	3
1	mk_	female	right eye	15	6000000	all same	array	0	1	0	839	512	839	512	13	13	4	4	2000	2000	112121	4	2	0	0	937	266	0	0	0	0	0	39	0	0	1	1	0	0	236	240	0	0	0	13	1	0	1	0
1	mk_	female	right eye	16	5322000	all diff	screen	0	1	0	1427	1012	1427	1012	13	13	4	2	2000	2000	112112	4	2	0	0	1088	83	0	0	0	0	0	11	2	0	0	0	865	0	0	0	0	0	0	9913	1	0	1	2
1	mk_	female	right eye	17	4022000	1&3 same	array	90	1	0	1279	1021	1279	1021	13	13	2	2	2000	2000	12222	1	4	0	0	212	1313	0	0	0	0	0	21111	4	1	0	0	1326	258	0	0	0	0	0	23	0	1	1	0
1	mk_	female	right eye	18	6203000	1&2 same	array	0	1	0	2442	1668	2442	1668	13	13	2	2	2000	2000	122121	3	3	0	0	799	604	0	0	0	0	0	139	1	0	1	1	314	0	20	314	0	1	20	11993	2	0	1	2
1	mk_	female	right eye	19	5420000	all diff	screen	180	0	0			2703	2169	30	32	4	4	2000	2000	1122112	4	3	0	0	878	408	0	0	0	0	0	922912	1	3	0	2	178	524	0	444	0	0	0	9999999	0	0	0	7
1	mk_	female	right eye	20	8402000	all same	screen	270	0	0			1217	303	29	39	4	4	2000	2000	12121	3	2	0	0	720	774	0	0	0	0	0	2299921	1	3	0	3	17	546	0	772	0	1	322	91	1	0	0	1
1	mk_	female	right eye	21	4332000	2&3 same	array	180	1	0	1255	970	1255	970	13	13	4	2	2000	2000	1211212	4	3	0	0	550	756	0	0	0	0	0	9922	0	2	0	2	0	936	0	422	0	2	422	33	0	0	2	0
1	mk_	female	right eye	22	3812000	all diff	array	90	1	0	1070	709	1070	709	13	13	2	4	2000	2000	122212	2	4	0	0	312	810	0	0	0	1	128	299992	0	2	0	4	0	634	0	552	0	0	0	99	0	0	0	2
1	mk_	female	right eye	23	5112000	all diff	screen	90	0	0			2555	2158	29	31	4	4	2000	2000	1911211	5	1	0	1	794	78	0	28	0	1	192	2222222	0	7	0	0	0	992	0	0	0	0	0	9999	0	0	0	4
1	mk_	female	right eye	24	5432000	all diff	screen	270	1	0	4145		4145	3756	13	13	2	2	2000	2000	11121	4	1	0	0	765	414	0	0	0	0	0	22211	2	3	0	0	1044	604	0	0	0	0	0	99999913	1	0	1	6
1	mk_	female	right eye	25	4232000	all diff	array	270	1	0	2532	1379	2532	1379	13	13	2	2	2000	2000	191121	4	1	0	1	706	144	0	32	0	0	0	19211	3	1	0	1	736	228	0	444	0	1	344	9919	1	0	0	3
1	mk_	female	right eye	26	6002000	all same	array	90	1	0	1175	779	1175	779	13	13	4	2	2000	2000	1911	3	0	0	1	786	0	0	20	0	0	0	121	2	1	0	0	712	286	0	0	0	0	0	121	2	1	0	0
1	mk_	female	right eye	27	6003000	all same	array	270	1	0	1069	422	1069	422	13	13	4	2	2000	2000	111291	4	1	0	1	1105	20	0	22	0	1	8	133	1	0	2	0	188	0	397	0	0	0	0	113	2	0	1	0
1	mk_	female	right eye	28	3902000	all diff	array	90	0	0			3627	3336	29	31	2	2	2000	2000	1121221	4	3	0	0	693	496	0	0	0	1	176	111	3	0	0	0	1085	0	0	0	0	2	849	99999999	0	0	0	8
1	mk_	female	right eye	29	8401000	all same	screen	0	1	0	1413	830	1413	830	13	13	4	2	2000	2000	1121121	5	2	0	0	1018	342	0	0	0	0	0	22131	2	2	1	0	315	472	126	0	0	0	0	31	1	0	1	0
1	mk_	female	right eye	30	4902000	2&3 same	screen	0	1	0	685	441	685	441	13	13	4	4	2000	2000	1211121	5	2	0	0	1062	420	0	0	0	0	0	911939	2	0	1	3	312	0	262	428	0	1	56	9	0	0	0	1
1	mk_	female	right eye	31	3600000	1&3 same	array	0	1	0	833	421	833	421	13	13	4	4	2000	2000	11112	4	1	0	0	510	121	0	0	0	0	0	1111	4	0	0	0	1454	0	0	0	0	0	0	3	0	0	1	0
1	mk_	female	right eye	32	3702000	2&3 same	array	180	0	0			2566	2117	29	39	2	4	2000	2000	11211	4	1	0	0	1150	256	0	0	0	1	336	3211	2	1	1	0	1139	174	130	0	0	0	0	1119999	3	0	0	4
1	mk_	female	right eye	33	3612000	1&3 same	array	90	1	0	4536	981	4536	981	13	13	2	4	2000	2000	112112	4	2	0	0	536	802	0	0	0	0	0	2122	1	3	0	0	486	934	0	0	0	1	316	999999939	0	0	2	12
1	mk_	female	right eye	34	6003000	all same	array	90	1	0	1037	639	1037	639	13	13	2	2	2000	2000	11112	4	1	0	0	1230	238	0	0	0	2	1142	2291	1	2	0	1	255	556	0	514	0	0	0	3	0	0	1	0
1	mk_	female	right eye	35	4900000	2&3 same	screen	90	1	0	1025	640	1025	640	13	13	4	2	2000	2000	11211121	6	2	0	0	767	448	0	0	0	0	0	91391	2	0	1	2	407	0	208	458	0	0	0	13	1	0	1	0
1	mk_	female	right eye	36	6103000	1&2 same	array	180	1	0	1461	1031	1461	1031	13	13	2	4	2000	2000	112121	4	2	0	0	372	270	0	0	0	0	0	19911	3	0	0	2	837	0	0	202	0	0	0	11193	3	0	1	1
1	mk_	female	right eye	37	8403000	all same	screen	270	1	0	1549	1109	1549	1109	13	13	2	2	2000	2000	112121	4	2	0	0	767	602	0	0	0	0	0	9222	0	3	0	1	0	1446	0	42	0	0	0	9999	0	0	0	4
1	mk_	female	right eye	38	8002000	all same	screen	180	0	0			2835	810	29	39	2	4	2000	2000	112111	5	1	0	0	889	74	0	0	0	0	0	32112	2	2	1	0	1084	165	40	0	0	1	188	1292999	1	2	0	4
1	mk_	female	right eye	39	4332000	2&3 same	array	0	1	0	2985	2409	2985	2409	13	13	2	4	2000	2000	1221221	3	4	0	0	688	340	0	0	0	0	0	9299922	0	3	0	4	0	622	0	798	0	1	418	999999999	0	0	0	9
1	mk_	female	right eye	40	4912000	2&3 same	screen	180	0	0			2113	1278	29	39	4	2	2000	2000	1112112	5	2	0	0	958	265	0	0	0	1	312	913	1	0	1	1	268	0	570	312	0	0	0	999999	0	0	0	6
1	mk_	female	right eye	41	4812000	1&3 same	screen	270	1	0	1110	809	1110	809	13	13	4	2	2000	2000	2211	2	2	0	0	770	420	0	0	0	0	0	911	2	0	0	1	1208	0	0	72	0	2	812	113	2	0	1	0
1	mk_	female	right eye	42	8702000	1&2 same	screen	0	1	0	709	322	709	322	13	13	4	4	2000	2000	1121	3	1	0	0	1137	236	0	0	0	0	0	921119	3	1	0	2	1046	202	0	351	0	1	248	9	0	0	0	1
1	mk_	female	right eye	43	5012000	all diff	screen	270	0	0			2704	2258	29	39	2	2	2000	2000	1121	3	1	0	0	468	1084	0	0	0	0	0	2121	2	2	0	0	985	530	0	0	0	0	0	9999199	1	0	0	6
1	mk_	female	right eye	44	5232000	1&3 same	screen	90	1	0	858	372	858	372	13	13	4	4	2000	2000	112121	4	2	0	0	1019	352	0	0	0	2	364	92113	2	1	1	1	812	218	601	230	0	1	601	3	0	0	1	0
1	mk_	female	right eye	45	8101000	1&2 same	screen	90	1	0	1462	1019	1462	1019	13	13	2	2	2000	2000	112111	5	1	0	0	791	668	0	0	0	0	0	32119	2	1	1	1	754	164	168	255	0	1	164	113	2	0	1	0
1	mk_	female	right eye	46	5532000	2&3 same	screen	90	1	0	958	331	958	331	13	13	4	4	2000	2000	1211121	5	2	0	0	826	660	0	0	0	0	0	11922	2	2	0	1	250	821	0	48	0	1	551	11	2	0	0	0
1	mk_	female	right eye	47	6100000	1&2 same	array	90	1	0	881	510	881	510	13	13	4	2	2000	2000	112211	4	2	0	0	808	390	0	0	0	0	0	223919	1	2	1	2	174	320	358	464	0	0	0	3	0	0	1	0
1	mk_	female	right eye	48	8001000	all same	screen	0	1	0	1196	432	1196	432	13	13	2	4	2000	2000	1121112	5	2	0	0	864	400	0	0	0	0	0	3213	1	1	2	0	232	172	487	0	0	0	0	1133	2	0	2	0
1	mk_	female	right eye	49	4222000	all diff	array	0	1	0	873	452	873	452	13	13	4	2	2000	2000	11211	4	1	0	0	943	464	0	0	0	0	0	322213	1	3	2	0	446	676	370	0	0	1	318	133	1	0	2	0
1	mk_	female	right eye	50	6203000	1&2 same	array	90	1	0	963	400	963	400	13	13	4	4	2000	2000	112111	5	1	0	0	786	710	0	0	0	1	212	23999	0	1	1	3	0	418	136	719	0	1	73	121	2	1	0	0
1	mk_	female	right eye	51	4320000	2&3 same	array	270	1	0	871	340	871	340	13	13	4	4	2000	2000	112121	4	2	0	0	1056	382	0	0	0	0	0	33239	0	1	3	1	0	520	722	233	0	1	162	123	1	1	1	0
1	mk_	female	right eye	52	4802000	1&3 same	screen	270	1	0	1067	481	1067	481	13	13	2	4	2000	2000	9112111	5	1	0	1	804	432	0	210	0	0	0	2313	1	1	2	0	444	460	509	0	0	0	0	13	1	0	1	0
1	mk_	female	right eye	53	3712000	2&3 same	array	0	1	0	569	282	569	282	13	13	2	2	2000	2000	19199111	5	0	0	3	787	0	0	270	0	0	0	3219393	1	1	3	2	66	284	428	202	0	0	0	3	0	0	1	0
1	mk_	female	right eye	54	3800000	all diff	array	180	1	0	1747	1129	1747	1129	13	13	2	2	2000	2000	11211	4	1	0	0	963	252	0	0	0	0	0	323199	1	1	2	2	300	32	222	688	0	0	0	111132	4	1	1	0
1	mk_	female	right eye	55	5520000	2&3 same	screen	270	1	0	1039	611	1039	611	13	13	4	4	2000	2000	112121	4	2	0	0	841	332	0	0	0	0	0	992132	1	2	1	2	210	225	766	344	0	1	59	1121	3	1	0	0
1	mk_	female	right eye	56	4802000	1&3 same	screen	180	1	0	3305	340	3305	340	13	13	2	2	2000	2000	112111	5	1	0	0	1180	220	0	0	0	0	0	992229	0	3	0	3	0	1366	0	414	0	0	0	99999119	2	0	0	6
1	mk_	female	right eye	57	5522000	2&3 same	screen	90	1	0	3588	1610	3588	1610	13	13	2	2	2000	2000	112121	4	2	0	0	730	500	0	0	0	0	0	122222	1	5	0	0	94	1474	0	0	0	1	94	99999133	1	0	2	5
1	mk_	female	right eye	58	8602000	1&2 same	screen	0	0	0			4308	871	29	39	4	2	2000	2000	111121	5	1	0	0	1210	240	0	0	0	1	168	2222	0	4	0	0	0	1700	0	0	0	0	0	999991999	2	0	0	11
1	mk_	female	right eye	59	6302000	1&2 same	array	180	1	0	1016	281	1016	281	13	13	2	2	2000	2000	1211122	4	3	0	0	578	624	0	0	0	2	420	219	1	1	0	1	934	506	0	116	0	0	0	19	1	0	0	1
1	mk_	female	right eye	60	8203000	1&2 same	screen	0	1	0	1317	772	1317	772	13	13	2	4	2000	2000	1121212	4	3	0	0	752	658	0	0	0	0	0	32211	2	2	1	0	810	456	260	0	0	1	212	913	1	0	1	1
1	re_	male	left eye	1	5532000	2&3 same	screen	90	1	0	1221	841	1221	841	13	13	4	4	2000	2000	1211	3	1	0	0	1163	330	0	0	0	1	50	322133	1	2	3	0	172	362	938	0	0	0	0	32	0	1	1	0
1	re_	male	left eye	2	6301000	1&2 same	array	270	1	0	1011	679	1011	679	13	13	4	2	2000	2000	111121	5	1	0	0	1235	242	0	0	0	1	242	2391	1	1	1	1	625	360	316	236	0	0	0	1	1	0	0	0
1	re_	male	left eye	3	4332000	2&3 same	array	180	1	0	1222	969	1222	969	13	13	4	2	2000	2000	1221	2	2	0	0	1046	460	0	0	0	0	0	3322211	2	3	2	0	538	482	354	0	0	0	0	111	3	0	0	0
1	re_	male	left eye	4	8001000	all same	screen	0	1	0	685	362	685	362	13	13	2	4	2000	2000	121212	3	3	0	0	814	803	0	0	0	0	0	32339	0	1	3	1	0	200	1044	155	0	0	0	3	0	0	1	0
1	re_	male	left eye	5	3712000	2&3 same	array	270	1	0	822	370	822	370	13	13	4	2	2000	2000	1221	2	2	0	0	1243	314	0	0	0	0	0	3221122	2	4	1	0	700	680	118	0	0	1	124	11	2	0	0	0
1	re_	male	left eye	6	8402000	all same	screen	270	1	0	1070	859	1070	859	13	13	2	4	2000	2000	11212	3	2	0	0	542	777	0	0	0	0	0	23233	0	2	3	0	0	330	1209	0	0	0	0	113	2	0	1	0
1	re_	male	left eye	7	6000000	all same	array	0	1	0	675	420	675	420	13	13	4	4	2000	2000	12121	3	2	0	0	949	574	0	0	0	0	0	2312	1	2	1	0	398	746	346	0	0	1	346	1	1	0	0	0
1	re_	male	left eye	8	4232000	all diff	array	270	1	0	727	451	727	451	13	13	2	2	2000	2000	1121	3	1	0	0	1135	272	0	0	0	0	0	32339	0	1	3	1	0	148	606	478	0	0	0	1	1	0	0	0
1	re_	male	left eye	9	4020000	1&3 same	array	0	1	0	710	501	710	501	13	13	4	2	2000	2000	12121	3	2	0	0	745	568	0	0	0	0	0	33139	1	0	3	1	400	0	598	329	0	1	250	91	1	0	0	1
1	re_	male	left eye	10	6203000	1&2 same	array	0	0	0			1010	760	29	39	2	4	2000	2000	1121919	4	1	0	2	1024	156	0	222	0	0	0	222123	1	4	1	0	182	1156	30	0	0	1	334	11	2	0	0	0
1	re_	male	left eye	11	5012000	all diff	screen	270	1	0	1364	591	1364	591	13	13	4	2	2000	2000	11221	3	2	0	0	970	318	0	0	0	1	212	22331	1	2	2	0	395	520	606	0	0	1	340	11	2	0	0	0
1	re_	male	left eye	12	4802000	1&3 same	screen	180	1	0	1111	821	1111	821	13	13	2	2	2000	2000	111	3	0	0	0	1170	0	0	0	0	0	0	32233	0	2	3	0	0	370	1177	0	0	0	0	11	2	0	0	0
1	re_	male	left eye	13	8703000	1&2 same	screen	0	1	0	547	332	547	332	13	13	2	2	2000	2000	122	1	2	0	0	208	1355	0	0	0	0	0	23333	0	1	4	0	0	150	1387	0	0	0	0	1	1	0	0	0
1	re_	male	left eye	14	3902000	all diff	array	90	1	0	921	731	921	731	13	13	4	2	2000	2000	1211	3	1	0	0	1112	218	0	0	0	0	0	323393	0	1	4	1	0	244	943	176	0	2	420	1	1	0	0	0
1	re_	male	left eye	15	4912000	2&3 same	screen	180	1	0	1012	821	1012	821	13	13	4	4	2000	2000	122	1	2	0	0	240	1333	0	0	0	0	0	2221	1	3	0	0	340	1032	0	0	0	1	616	111	3	0	0	0
1	re_	male	left eye	16	6103000	1&2 same	array	180	1	0	1644	1410	1644	1410	13	13	2	4	2000	2000	1211	3	1	0	0	1311	100	0	0	0	2	1017	22219	1	3	0	1	798	464	0	107	0	0	0	112	2	1	0	0
1	re_	male	left eye	17	3712000	2&3 same	array	0	1	0	653	460	653	460	13	13	2	2	2000	2000	111	3	0	0	0	1272	0	0	0	0	0	0	3399	0	0	2	2	0	0	412	1034	0	1	460	9	0	0	0	1
1	re_	male	left eye	18	4222000	all diff	array	0	1	0	670	492	670	492	13	13	4	2	2000	2000	112211	4	2	0	0	942	726	0	0	0	0	0	3222222	0	6	1	0	0	1334	172	0	0	1	214	1	1	0	0	0
1	re_	male	left eye	19	4022000	1&3 same	array	90	1	0	956	611	956	611	13	13	2	2	2000	2000	1121	3	1	0	0	957	590	0	0	0	0	0	322192	1	3	1	1	500	638	170	164	0	1	214	11	2	0	0	0
1	re_	male	left eye	20	8102000	1&2 same	screen	0	1	0	582	360	582	360	13	13	4	4	2000	2000	12221	2	3	0	0	553	846	0	0	0	0	0	3323	0	1	3	0	0	378	982	0	0	0	0	2	0	1	0	0
1	re_	male	left eye	21	6302000	1&2 same	array	180	1	0	757	441	757	441	13	13	2	2	2000	2000	11221	3	2	0	0	919	628	0	0	0	1	593	23323	0	2	3	0	0	556	980	0	0	0	0	9	0	0	0	1
1	re_	male	left eye	22	5420000	all diff	screen	180	1	0	877	600	877	600	13	13	2	4	2000	2000	1112	3	1	0	0	1050	383	0	0	0	2	679	313119	3	0	2	1	658	0	630	113	0	1	94	13	1	0	1	0
1	re_	male	left eye	23	3800000	all diff	array	180	1	0	1657	769	1657	769	13	13	2	2	2000	2000	12121	3	2	0	0	865	630	0	0	0	1	411	321	1	1	1	0	1058	214	132	0	0	0	0	9119	2	0	0	2
1	re_	male	left eye	24	5432000	all diff	screen	270	1	0	890	471	890	471	13	13	2	2	2000	2000	1111	4	0	0	0	1410	0	0	0	0	0	0	233239	0	2	3	1	0	200	836	530	0	3	730	11	2	0	0	0
1	re_	male	left eye	25	6003000	all same	array	180	1	0	994	760	994	760	13	13	4	2	2000	2000	11221	3	2	0	0	968	430	0	0	0	0	0	22229	0	4	0	1	0	950	0	412	0	0	0	11	2	0	0	0
1	re_	male	left eye	26	8702000	1&2 same	screen	0	1	0	750	562	750	562	13	13	4	4	2000	2000	11121	4	1	0	0	972	230	0	0	0	1	230	2211	2	2	0	0	1065	328	0	0	0	0	0	12	1	1	0	0
1	re_	male	left eye	27	8602000	1&2 same	screen	0	1	0	2801	1889	2801	1889	13	13	4	4	2000	2000	12111	4	1	0	0	1087	210	0	0	0	0	0	2233292	0	4	2	1	0	789	312	376	0	2	236	11111	5	0	0	0
1	re_	male	left eye	28	8003000	all same	screen	90	1	0	761	512	761	512	13	13	2	4	2000	2000	12111	4	1	0	0	1101	264	0	0	0	1	218	3223333	0	2	5	0	0	196	1103	0	0	0	0	193	1	0	1	1
1	re_	male	left eye	29	4902000	2&3 same	screen	0	1	0	657	400	657	400	13	13	4	4	2000	2000	1222	1	3	0	0	190	1227	0	0	0	0	0	2232	0	3	1	0	0	886	462	0	0	1	264	0	0	0	0	0
1	re_	male	left eye	30	4812000	1&3 same	screen	270	1	0	1042	590	1042	590	13	13	4	2	2000	2000	11211	4	1	0	0	896	498	0	0	0	1	218	33999	0	0	2	3	0	0	402	697	0	1	275	11	2	0	0	0
1	re_	male	left eye	31	5112000	all diff	screen	90	1	0	924	681	924	681	13	13	2	4	2000	2000	11221	3	2	0	0	1121	382	0	0	0	0	0	2111	3	1	0	0	1321	176	0	0	0	1	584	13	1	0	1	0
1	re_	male	left eye	32	4320000	2&3 same	array	270	1	0	1782	1580	1782	1580	13	13	4	4	2000	2000	111	3	0	0	0	1529	0	0	0	0	1	895	31999	1	0	1	3	202	0	572	488	0	2	424	9111	3	0	0	1
1	re_	male	left eye	33	4900000	2&3 same	screen	90	1	0	958	609	958	609	13	13	4	2	2000	2000	121121	4	2	0	0	915	516	0	0	0	0	0	322131	2	2	2	0	745	276	376	0	0	0	0	1	1	0	0	0
1	re_	male	left eye	34	8002000	all same	screen	180	1	0	1699	740	1699	740	13	13	2	2	2000	2000	1121	3	1	0	0	1039	352	0	0	0	0	0	33233	0	1	4	0	0	608	902	0	0	1	334	111	3	0	0	0
1	re_	male	left eye	35	6203000	1&2 same	array	90	1	0	674	401	674	401	13	13	4	4	2000	2000	111221	4	2	0	0	882	402	0	0	0	0	0	222312	1	4	1	0	376	961	194	0	0	1	191	12	1	1	0	0
1	re_	male	left eye	36	6003000	all same	array	90	1	0	1069	452	1069	452	13	13	2	2	2000	2000	1121	3	1	0	0	967	618	0	0	0	0	0	2233232	0	4	3	0	0	781	582	0	0	0	0	12	1	1	0	0
1	re_	male	left eye	37	5322000	all diff	screen	0	1	0	964	560	964	560	13	13	4	2	2000	2000	1211121	5	2	0	0	889	358	0	0	0	2	454	923323	0	2	3	1	0	818	704	166	0	1	88	11	2	0	0	0
1	re_	male	left eye	38	4030000	1&3 same	array	0	1	0	589	362	589	362	13	13	2	4	2000	2000	9121112	4	2	0	1	874	540	0	230	0	0	0	32232	0	3	2	0	0	1095	464	0	0	1	467	3	0	0	1	0
1	re_	male	left eye	39	6002000	all same	array	180	1	0	1514	910	1514	910	13	13	2	2	2000	2000	119	2	0	0	1	374	0	0	992	0	0	0	22399	0	2	1	2	0	426	290	620	0	1	318	9113	2	0	1	1
1	re_	male	left eye	40	8401000	all same	screen	0	1	0	592	372	592	372	13	13	4	2	2000	2000	12112	3	2	0	0	812	823	0	0	0	0	0	2212	1	3	0	0	210	1068	0	0	0	0	0	0	0	0	0	0
1	re_	male	left eye	41	6100000	1&2 same	array	90	1	0	764	331	764	331	13	13	4	2	2000	2000	122212	2	4	0	0	542	857	0	0	0	0	0	2221	1	3	0	0	273	1032	0	0	0	0	0	1	1	0	0	0
1	re_	male	left eye	42	6002000	all same	array	90	1	0	951	671	951	671	13	13	4	2	2000	2000	91111	4	0	0	1	1256	0	0	184	0	0	0	12119	3	1	0	1	602	126	0	446	0	1	126	1	1	0	0	0
1	re_	male	left eye	43	5232000	1&3 same	screen	90	1	0	1741	710	1741	710	13	13	4	4	2000	2000	11121	4	1	0	0	1110	278	0	0	0	2	502	23323	0	2	3	0	0	478	1025	0	0	0	0	99	0	0	0	2
1	re_	male	left eye	44	8203000	1&2 same	screen	0	1	0	3493	1959	3493	1959	13	13	2	4	2000	2000	112121	4	2	0	0	1029	444	0	0	0	0	0	32293	0	2	2	1	0	622	324	402	0	1	402	99999	0	0	0	5
1	re_	male	left eye	45	8101000	1&2 same	screen	90	1	0	2247	631	2247	631	13	13	2	2	2000	2000	11121	4	1	0	0	1130	192	0	0	0	0	0	932211	2	2	1	1	863	454	206	174	0	0	0	122112	3	3	0	0
1	re_	male	left eye	46	3812000	all diff	array	90	1	0	899	323	899	323	13	13	2	4	2000	2000	111	3	0	0	0	1276	0	0	0	0	1	88	939	0	0	1	2	0	0	366	1545	0	1	887	33	0	0	2	0
1	re_	male	left eye	47	6003000	all same	array	270	1	0	1359	1140	1359	1140	13	13	4	2	2000	2000	11211	4	1	0	0	1371	156	0	0	0	0	0	11919	3	0	0	2	898	0	0	526	0	1	236	111	3	0	0	0
1	re_	male	left eye	48	5222000	1&3 same	screen	270	1	0	1563	989	1563	989	13	13	4	4	2000	2000	911111	5	0	0	1	1309	0	0	168	0	1	101	33333	0	0	5	0	0	0	1557	0	0	1	182	12	1	1	0	0
1	re_	male	left eye	49	5522000	2&3 same	screen	90	1	0	1039	679	1039	679	13	13	2	2	2000	2000	1222121	3	4	0	0	513	954	0	0	0	0	0	222222	0	6	0	0	0	1414	0	0	0	0	0	112	2	1	0	0
1	re_	male	left eye	50	3600000	1&3 same	array	0	0	0			556	331	23	40	4	3	2000	2000	1221	2	2	0	0	1003	534	0	0	0	1	192	3221	1	2	1	0	318	462	194	0	0	0	0	2	0	1	0	0
1	re_	male	left eye	51	5002000	all diff	screen	90	1	0	1356	701	1356	701	13	13	4	2	2000	2000	12112	3	2	0	0	970	564	0	0	0	1	220	2222	0	4	0	0	0	1232	0	0	0	0	0	113	2	0	1	0
1	re_	male	left eye	52	3702000	2&3 same	array	180	1	0	3335	3016	3335	3016	13	13	2	2	2000	2000	1111	4	0	0	0	1146	0	0	0	0	0	0	33933	0	0	4	1	0	0	887	208	0	0	0	119919113	5	0	1	3
1	re_	male	left eye	53	4802000	1&3 same	screen	270	1	0	1362	1009	1362	1009	13	13	2	4	2000	2000	1222	1	3	0	0	150	1414	0	0	0	0	0	93221	1	2	1	1	699	654	160	24	0	0	0	13	1	0	1	0
1	re_	male	left eye	54	3612000	1&3 same	array	90	1	0	2527	1100	2527	1100	13	13	2	4	2000	2000	1222	1	3	0	0	216	1219	0	0	0	0	0	93223	0	2	2	1	0	362	1009	38	0	1	789	9911	2	0	0	2
1	re_	male	left eye	55	4130000	all diff	array	90	1	0	827	501	827	501	13	13	4	4	2000	2000	12222	1	4	0	0	206	940	0	0	0	0	0	32233	0	2	3	0	0	380	1165	0	0	0	0	9	0	0	0	1
1	re_	male	left eye	56	4332000	2&3 same	array	0	1	0	759	432	759	432	13	13	2	4	2000	2000	11111	5	0	0	0	1217	0	0	0	0	0	0	3333	0	0	4	0	0	0	1268	0	0	0	0	13	1	0	1	0
1	re_	male	left eye	57	8403000	all same	screen	270	1	0	786	529	786	529	13	13	2	2	2000	2000	1222	1	3	0	0	210	1265	0	0	0	0	0	223339	0	2	3	1	0	498	1044	94	0	0	0	12	1	1	0	0
1	re_	male	left eye	58	5232000	1&3 same	screen	180	1	0	1311	1001	1311	1001	13	13	4	2	2000	2000	112199	3	1	0	2	942	250	0	287	0	0	0	12313	2	1	2	0	262	252	902	0	0	1	252	11	2	0	0	0
1	re_	male	left eye	59	5520000	2&3 same	screen	270	1	0	666	471	666	471	13	13	4	4	2000	2000	121119	4	1	0	1	1012	218	0	231	0	1	306	22321	1	3	1	0	260	526	320	0	0	1	186	9	0	0	0	1
1	re_	male	left eye	60	3612000	1&3 same	array	180	1	0	1023	692	1023	692	13	13	4	4	2000	2000	11221	3	2	0	0	1109	378	0	0	0	0	0	321921	2	2	1	1	652	308	162	160	0	0	0	22	0	2	0	0
1	sa_	female	no eyetracking	1	6002000	all same	array	90	1	0	1192	572	1192	572	13	13	4	2	2000	2000	0	0	0	0	0	0	0	0	0	0	0	0	0	0	0	0	0	0	0	0	0	0	0	0	0	0	0	0	0
1	sa_	female	no eyetracking	2	6000000	all same	array	0	1	0	1070	561	1070	561	13	13	4	4	2000	2000	0	0	0	0	0	0	0	0	0	0	0	0	0	0	0	0	0	0	0	0	0	0	0	0	0	0	0	0	0
1	sa_	female	no eyetracking	3	5522000	2&3 same	screen	90	0	0			3811	1328	29	39	4	2	2000	2000	0	0	0	0	0	0	0	0	0	0	0	0	0	0	0	0	0	0	0	0	0	0	0	0	0	0	0	0	0
1	sa_	female	no eyetracking	4	4902000	2&3 same	screen	0	1	0	2406	1418	2406	1418	13	13	4	4	2000	2000	0	0	0	0	0	0	0	0	0	0	0	0	0	0	0	0	0	0	0	0	0	0	0	0	0	0	0	0	0
1	sa_	female	no eyetracking	5	4030000	1&3 same	array	0	1	0	952	461	952	461	13	13	2	4	2000	2000	0	0	0	0	0	0	0	0	0	0	0	0	0	0	0	0	0	0	0	0	0	0	0	0	0	0	0	0	0
1	sa_	female	no eyetracking	6	8702000	1&2 same	screen	0	1	0	2190	1139	2190	1139	13	13	4	4	2000	2000	0	0	0	0	0	0	0	0	0	0	0	0	0	0	0	0	0	0	0	0	0	0	0	0	0	0	0	0	0
1	sa_	female	no eyetracking	7	5222000	1&3 same	screen	270	1	0	1988	701	1988	701	13	13	4	4	2000	2000	0	0	0	0	0	0	0	0	0	0	0	0	0	0	0	0	0	0	0	0	0	0	0	0	0	0	0	0	0
1	sa_	female	no eyetracking	8	3812000	all diff	array	90	1	0	1946	1111	1946	1111	13	13	2	4	2000	2000	0	0	0	0	0	0	0	0	0	0	0	0	0	0	0	0	0	0	0	0	0	0	0	0	0	0	0	0	0
1	sa_	female	no eyetracking	9	8003000	all same	screen	90	1	0	1531	410	1531	410	13	13	2	4	2000	2000	0	0	0	0	0	0	0	0	0	0	0	0	0	0	0	0	0	0	0	0	0	0	0	0	0	0	0	0	0
1	sa_	female	no eyetracking	10	4802000	1&3 same	screen	180	1	0	2005	441	2005	441	13	13	2	2	2000	2000	0	0	0	0	0	0	0	0	0	0	0	0	0	0	0	0	0	0	0	0	0	0	0	0	0	0	0	0	0
1	sa_	female	no eyetracking	11	4022000	1&3 same	array	90	1	0	1725	282	1725	282	13	13	2	2	2000	2000	0	0	0	0	0	0	0	0	0	0	0	0	0	0	0	0	0	0	0	0	0	0	0	0	0	0	0	0	0
1	sa_	female	no eyetracking	12	5432000	all diff	screen	270	1	0	2760	432	2760	432	13	13	2	2	2000	2000	0	0	0	0	0	0	0	0	0	0	0	0	0	0	0	0	0	0	0	0	0	0	0	0	0	0	0	0	0
1	sa_	female	no eyetracking	13	4812000	1&3 same	screen	270	1	0	1878	951	1878	951	13	13	4	2	2000	2000	0	0	0	0	0	0	0	0	0	0	0	0	0	0	0	0	0	0	0	0	0	0	0	0	0	0	0	0	0
1	sa_	female	no eyetracking	14	4222000	all diff	array	0	1	0	1267	620	1267	620	13	13	4	2	2000	2000	0	0	0	0	0	0	0	0	0	0	0	0	0	0	0	0	0	0	0	0	0	0	0	0	0	0	0	0	0
1	sa_	female	no eyetracking	15	5520000	2&3 same	screen	270	1	0	1295	621	1295	621	13	13	4	4	2000	2000	0	0	0	0	0	0	0	0	0	0	0	0	0	0	0	0	0	0	0	0	0	0	0	0	0	0	0	0	0
1	sa_	female	no eyetracking	16	5112000	all diff	screen	90	1	0	2487	740	2487	740	13	13	2	4	2000	2000	0	0	0	0	0	0	0	0	0	0	0	0	0	0	0	0	0	0	0	0	0	0	0	0	0	0	0	0	0
1	sa_	female	no eyetracking	17	6100000	1&2 same	array	90	1	0	1723	1040	1723	1040	13	13	4	2	2000	2000	0	0	0	0	0	0	0	0	0	0	0	0	0	0	0	0	0	0	0	0	0	0	0	0	0	0	0	0	0
1	sa_	female	no eyetracking	18	4232000	all diff	array	270	1	0	1726	261	1726	261	13	13	2	2	2000	2000	0	0	0	0	0	0	0	0	0	0	0	0	0	0	0	0	0	0	0	0	0	0	0	0	0	0	0	0	0
1	sa_	female	no eyetracking	19	5002000	all diff	screen	90	1	0	1305	621	1305	621	13	13	4	2	2000	2000	0	0	0	0	0	0	0	0	0	0	0	0	0	0	0	0	0	0	0	0	0	0	0	0	0	0	0	0	0
1	sa_	female	no eyetracking	20	5420000	all diff	screen	180	1	0	3247	609	3247	609	13	13	2	4	2000	2000	0	0	0	0	0	0	0	0	0	0	0	0	0	0	0	0	0	0	0	0	0	0	0	0	0	0	0	0	0
1	sa_	female	no eyetracking	21	4320000	2&3 same	array	270	1	0	1323	800	1323	800	13	13	4	4	2000	2000	0	0	0	0	0	0	0	0	0	0	0	0	0	0	0	0	0	0	0	0	0	0	0	0	0	0	0	0	0
1	sa_	female	no eyetracking	22	6003000	all same	array	270	1	0	1183	581	1183	581	13	13	4	2	2000	2000	0	0	0	0	0	0	0	0	0	0	0	0	0	0	0	0	0	0	0	0	0	0	0	0	0	0	0	0	0
1	sa_	female	no eyetracking	23	3612000	1&3 same	array	90	1	0	1255	609	1255	609	13	13	2	4	2000	2000	0	0	0	0	0	0	0	0	0	0	0	0	0	0	0	0	0	0	0	0	0	0	0	0	0	0	0	0	0
1	sa_	female	no eyetracking	24	4020000	1&3 same	array	0	1	0	1076	510	1076	510	13	13	4	2	2000	2000	0	0	0	0	0	0	0	0	0	0	0	0	0	0	0	0	0	0	0	0	0	0	0	0	0	0	0	0	0
1	sa_	female	no eyetracking	25	4912000	2&3 same	screen	180	1	0	1536	780	1536	780	13	13	4	4	2000	2000	0	0	0	0	0	0	0	0	0	0	0	0	0	0	0	0	0	0	0	0	0	0	0	0	0	0	0	0	0
1	sa_	female	no eyetracking	26	6302000	1&2 same	array	180	1	0	1454	502	1454	502	13	13	2	2	2000	2000	0	0	0	0	0	0	0	0	0	0	0	0	0	0	0	0	0	0	0	0	0	0	0	0	0	0	0	0	0
1	sa_	female	no eyetracking	27	6003000	all same	array	180	1	0	1489	731	1489	731	13	13	4	2	2000	2000	0	0	0	0	0	0	0	0	0	0	0	0	0	0	0	0	0	0	0	0	0	0	0	0	0	0	0	0	0
1	sa_	female	no eyetracking	28	3600000	1&3 same	array	0	1	0	995	471	995	471	13	13	4	4	2000	2000	0	0	0	0	0	0	0	0	0	0	0	0	0	0	0	0	0	0	0	0	0	0	0	0	0	0	0	0	0
1	sa_	female	no eyetracking	29	8602000	1&2 same	screen	0	1	0	1151	610	1151	610	13	13	4	4	2000	2000	0	0	0	0	0	0	0	0	0	0	0	0	0	0	0	0	0	0	0	0	0	0	0	0	0	0	0	0	0
1	sa_	female	no eyetracking	30	8203000	1&2 same	screen	0	1	0	1478	312	1478	312	13	13	2	4	2000	2000	0	0	0	0	0	0	0	0	0	0	0	0	0	0	0	0	0	0	0	0	0	0	0	0	0	0	0	0	0
1	sa_	female	no eyetracking	31	6002000	all same	array	180	1	0	1344	510	1344	510	13	13	2	2	2000	2000	0	0	0	0	0	0	0	0	0	0	0	0	0	0	0	0	0	0	0	0	0	0	0	0	0	0	0	0	0
1	sa_	female	no eyetracking	32	8401000	all same	screen	0	1	0	1305	840	1305	840	13	13	4	2	2000	2000	0	0	0	0	0	0	0	0	0	0	0	0	0	0	0	0	0	0	0	0	0	0	0	0	0	0	0	0	0
1	sa_	female	no eyetracking	33	6003000	all same	array	90	1	0	1380	521	1380	521	13	13	2	2	2000	2000	0	0	0	0	0	0	0	0	0	0	0	0	0	0	0	0	0	0	0	0	0	0	0	0	0	0	0	0	0
1	sa_	female	no eyetracking	34	3712000	2&3 same	array	270	1	0	1222	639	1222	639	13	13	4	2	2000	2000	0	0	0	0	0	0	0	0	0	0	0	0	0	0	0	0	0	0	0	0	0	0	0	0	0	0	0	0	0
1	sa_	female	no eyetracking	35	4332000	2&3 same	array	180	1	0	1235	630	1235	630	13	13	4	2	2000	2000	0	0	0	0	0	0	0	0	0	0	0	0	0	0	0	0	0	0	0	0	0	0	0	0	0	0	0	0	0
1	sa_	female	no eyetracking	36	6203000	1&2 same	array	0	1	0	1159	570	1159	570	13	13	2	2	2000	2000	0	0	0	0	0	0	0	0	0	0	0	0	0	0	0	0	0	0	0	0	0	0	0	0	0	0	0	0	0
1	sa_	female	no eyetracking	37	3702000	2&3 same	array	180	1	0	1218	582	1218	582	13	13	2	2	2000	2000	0	0	0	0	0	0	0	0	0	0	0	0	0	0	0	0	0	0	0	0	0	0	0	0	0	0	0	0	0
1	sa_	female	no eyetracking	38	8403000	all same	screen	270	1	0	1171	521	1171	521	13	13	2	2	2000	2000	0	0	0	0	0	0	0	0	0	0	0	0	0	0	0	0	0	0	0	0	0	0	0	0	0	0	0	0	0
1	sa_	female	no eyetracking	39	6203000	1&2 same	array	90	1	0	1388	870	1388	870	13	13	4	4	2000	2000	0	0	0	0	0	0	0	0	0	0	0	0	0	0	0	0	0	0	0	0	0	0	0	0	0	0	0	0	0
1	sa_	female	no eyetracking	40	8101000	1&2 same	screen	90	1	0	1215	781	1215	781	13	13	2	2	2000	2000	0	0	0	0	0	0	0	0	0	0	0	0	0	0	0	0	0	0	0	0	0	0	0	0	0	0	0	0	0
1	sa_	female	no eyetracking	41	8402000	all same	screen	270	1	0	1015	542	1015	542	13	13	2	4	2000	2000	0	0	0	0	0	0	0	0	0	0	0	0	0	0	0	0	0	0	0	0	0	0	0	0	0	0	0	0	0
1	sa_	female	no eyetracking	42	5532000	2&3 same	screen	90	1	0	1384	849	1384	849	13	13	4	4	2000	2000	0	0	0	0	0	0	0	0	0	0	0	0	0	0	0	0	0	0	0	0	0	0	0	0	0	0	0	0	0
1	sa_	female	no eyetracking	43	8001000	all same	screen	0	1	0	690	271	690	271	13	13	2	4	2000	2000	0	0	0	0	0	0	0	0	0	0	0	0	0	0	0	0	0	0	0	0	0	0	0	0	0	0	0	0	0
1	sa_	female	no eyetracking	44	3800000	all diff	array	180	1	0	1207	651	1207	651	13	13	2	2	2000	2000	0	0	0	0	0	0	0	0	0	0	0	0	0	0	0	0	0	0	0	0	0	0	0	0	0	0	0	0	0
1	sa_	female	no eyetracking	45	5322000	all diff	screen	0	1	0	1074	491	1074	491	13	13	4	2	2000	2000	0	0	0	0	0	0	0	0	0	0	0	0	0	0	0	0	0	0	0	0	0	0	0	0	0	0	0	0	0
1	sa_	female	no eyetracking	46	8002000	all same	screen	180	1	0	1101	521	1101	521	13	13	2	2	2000	2000	0	0	0	0	0	0	0	0	0	0	0	0	0	0	0	0	0	0	0	0	0	0	0	0	0	0	0	0	0
1	sa_	female	no eyetracking	47	3612000	1&3 same	array	180	1	0	1439	752	1439	752	13	13	4	4	2000	2000	0	0	0	0	0	0	0	0	0	0	0	0	0	0	0	0	0	0	0	0	0	0	0	0	0	0	0	0	0
1	sa_	female	no eyetracking	48	5012000	all diff	screen	270	1	0	1083	272	1083	272	13	13	4	2	2000	2000	0	0	0	0	0	0	0	0	0	0	0	0	0	0	0	0	0	0	0	0	0	0	0	0	0	0	0	0	0
1	sa_	female	no eyetracking	49	8102000	1&2 same	screen	0	1	0	1084	569	1084	569	13	13	4	4	2000	2000	0	0	0	0	0	0	0	0	0	0	0	0	0	0	0	0	0	0	0	0	0	0	0	0	0	0	0	0	0
1	sa_	female	no eyetracking	50	4900000	2&3 same	screen	90	1	0	1281	542	1281	542	13	13	4	2	2000	2000	0	0	0	0	0	0	0	0	0	0	0	0	0	0	0	0	0	0	0	0	0	0	0	0	0	0	0	0	0
1	sa_	female	no eyetracking	51	4802000	1&3 same	screen	270	1	0	1106	560	1106	560	13	13	2	4	2000	2000	0	0	0	0	0	0	0	0	0	0	0	0	0	0	0	0	0	0	0	0	0	0	0	0	0	0	0	0	0
1	sa_	female	no eyetracking	52	3902000	all diff	array	90	1	0	1087	590	1087	590	13	13	4	2	2000	2000	0	0	0	0	0	0	0	0	0	0	0	0	0	0	0	0	0	0	0	0	0	0	0	0	0	0	0	0	0
1	sa_	female	no eyetracking	53	6301000	1&2 same	array	270	1	0	1177	572	1177	572	13	13	4	2	2000	2000	0	0	0	0	0	0	0	0	0	0	0	0	0	0	0	0	0	0	0	0	0	0	0	0	0	0	0	0	0
1	sa_	female	no eyetracking	54	4130000	all diff	array	90	1	0	1103	540	1103	540	13	13	4	4	2000	2000	0	0	0	0	0	0	0	0	0	0	0	0	0	0	0	0	0	0	0	0	0	0	0	0	0	0	0	0	0
1	sa_	female	no eyetracking	55	8703000	1&2 same	screen	0	1	0	1263	722	1263	722	13	13	2	2	2000	2000	0	0	0	0	0	0	0	0	0	0	0	0	0	0	0	0	0	0	0	0	0	0	0	0	0	0	0	0	0
1	sa_	female	no eyetracking	56	5232000	1&3 same	screen	90	1	0	888	401	888	401	13	13	4	4	2000	2000	0	0	0	0	0	0	0	0	0	0	0	0	0	0	0	0	0	0	0	0	0	0	0	0	0	0	0	0	0
1	sa_	female	no eyetracking	57	4332000	2&3 same	array	0	1	0	830	402	830	402	13	13	2	4	2000	2000	0	0	0	0	0	0	0	0	0	0	0	0	0	0	0	0	0	0	0	0	0	0	0	0	0	0	0	0	0
1	sa_	female	no eyetracking	58	6103000	1&2 same	array	180	1	0	1603	841	1603	841	13	13	2	4	2000	2000	0	0	0	0	0	0	0	0	0	0	0	0	0	0	0	0	0	0	0	0	0	0	0	0	0	0	0	0	0
1	sa_	female	no eyetracking	59	3712000	2&3 same	array	0	1	0	983	542	983	542	13	13	2	2	2000	2000	0	0	0	0	0	0	0	0	0	0	0	0	0	0	0	0	0	0	0	0	0	0	0	0	0	0	0	0	0
1	sa_	female	no eyetracking	60	5232000	1&3 same	screen	180	1	0	1830	441	1830	441	13	13	4	2	2000	2000	0	0	0	0	0	0	0	0	0	0	0	0	0	0	0	0	0	0	0	0	0	0	0	0	0	0	0	0	0
1	sm_	female	left bad calibration	1	8003000	all same	screen	90	1	0	2139	1568	2139	1568	13	13	2	4	2000	2000	1121	3	1	0	0	1420	306	0	0	0	0	0	3222	0	3	1	0	0	1526	172	0	0	0	0	1113	3	0	1	0
1	sm_	female	left bad calibration	2	6100000	1&2 same	array	90	1	0	946	532	946	532	13	13	4	2	2000	2000	11	2	0	0	0	1445	0	0	0	0	0	0	21	1	1	0	0	1374	354	0	0	0	0	0	13	1	0	1	0
1	sm_	female	left bad calibration	3	4332000	2&3 same	array	180	1	0	1608	1141	1608	1141	13	13	4	2	2000	2000	11221	3	2	0	0	1219	456	0	0	0	0	0	32211	2	2	1	0	1007	484	174	0	0	0	0	119	2	0	0	1
1	sm_	female	left bad calibration	4	4030000	1&3 same	array	0	1	0	665	380	665	380	13	13	2	4	2000	2000	121	2	1	0	0	802	902	0	0	0	0	0	323	0	1	2	0	0	300	1430	0	0	0	0	12	1	1	0	0
1	sm_	female	left bad calibration	5	5432000	all diff	screen	270	1	0	1008	680	1008	680	13	13	2	2	2000	2000	1	1	0	0	0	1713	0	0	0	0	0	0	2211	2	2	0	0	1268	428	0	0	0	0	0	19	1	0	0	1
1	sm_	female	left bad calibration	6	5002000	all diff	screen	90	1	0	1130	282	1130	282	13	13	4	2	2000	2000	1111	4	0	0	0	1710	0	0	0	0	0	0	2211	2	2	0	0	994	714	0	0	0	1	462	123	1	1	1	0
1	sm_	female	left bad calibration	7	3812000	all diff	array	90	1	0	953	631	953	631	13	13	2	4	2000	2000	1121	3	1	0	0	1262	388	0	0	0	0	0	3213	1	1	2	0	544	260	886	0	0	0	0	113	2	0	1	0
1	sm_	female	left bad calibration	8	3612000	1&3 same	array	90	1	0	3431	2456	3431	2456	13	13	2	4	2000	2000	11211	4	1	0	0	1095	570	0	0	0	0	0	3211	2	1	1	0	1291	234	170	0	0	0	0	193323	1	1	3	1
1	sm_	female	left bad calibration	9	8002000	all same	screen	180	1	0	1758	872	1758	872	13	13	2	2	2000	2000	91921	2	1	0	2	1092	308	0	214	0	0	0	32919	1	1	1	2	642	140	190	406	0	0	0	12	1	1	0	0
1	sm_	female	left bad calibration	10	4900000	2&3 same	screen	90	1	0	787	422	787	422	13	13	4	2	2000	2000	11121	4	1	0	0	920	404	0	0	0	0	0	21	1	1	0	0	1262	458	0	0	0	0	0	213	1	1	1	0
1	sm_	female	left bad calibration	11	5520000	2&3 same	screen	270	1	0	1094	283	1094	283	13	13	4	4	2000	2000	91121	3	1	0	1	1529	198	0	182	0	0	0	3221	1	2	1	0	967	100	222	0	0	0	0	213	1	1	1	0
1	sm_	female	left bad calibration	12	3712000	2&3 same	array	270	1	0	3489	1708	3489	1708	13	13	4	2	2000	2000	1221	2	2	0	0	1215	172	0	0	0	0	0	322	0	2	1	0	0	1556	178	0	0	1	178	999913	1	0	1	4
1	sm_	female	left bad calibration	13	4320000	2&3 same	array	270	1	0	707	312	707	312	13	13	4	4	2000	2000	11191	4	0	0	1	1229	0	0	36	0	1	36	3229	0	2	1	1	0	612	212	868	0	1	868	21	1	1	0	0
1	sm_	female	left bad calibration	14	8702000	1&2 same	screen	0	1	0	561	262	561	262	13	13	4	4	2000	2000	111	3	0	0	0	1301	0	0	0	0	0	0	22132	1	3	1	0	360	1151	186	0	0	0	0	3	0	0	1	0
1	sm_	female	left bad calibration	15	5322000	all diff	screen	0	1	0	947	351	947	351	13	13	4	2	2000	2000	19111	4	0	0	1	1338	0	0	22	0	0	0	211	2	1	0	0	1275	446	0	0	0	0	0	193	1	0	1	1
1	sm_	female	left bad calibration	16	4332000	2&3 same	array	0	1	0	1225	720	1225	720	13	13	2	4	2000	2000	121	2	1	0	0	1308	402	0	0	0	0	0	322929	0	3	1	2	0	932	190	490	0	0	0	912	1	1	0	1
1	sm_	female	left bad calibration	17	6003000	all same	array	180	0	0			1357	321	30	39	2	2	2000	2000	111	3	0	0	0	1731	0	0	0	0	1	766	32111	3	1	1	0	1337	186	152	0	0	2	861	311	2	0	1	0
1	sm_	female	left bad calibration	18	3902000	all diff	array	90	0	0			1665	979	28	32	2	4	2000	2000	112	2	1	0	0	1278	404	0	0	0	0	0	321	1	1	1	0	620	902	196	0	0	0	0	999	0	0	0	3
1	sm_	female	left bad calibration	19	8102000	1&2 same	screen	0	1	0	687	392	687	392	13	13	4	4	2000	2000	91221	2	2	0	1	252	466	0	170	0	0	0	93213	1	1	2	1	290	142	771	70	0	0	0	112	2	1	0	0
1	sm_	female	left bad calibration	20	3600000	1&3 same	array	0	1	0	727	452	727	452	13	13	4	4	2000	2000	199	1	0	0	2	958	0	0	352	0	0	0	3213	1	1	2	0	784	202	680	0	0	0	0	2	0	1	0	0
1	sm_	female	left bad calibration	21	8703000	1&2 same	screen	0	1	0	585	330	585	330	13	13	2	2	2000	2000	1111	4	0	0	0	1681	0	0	0	0	1	884	29	0	1	0	1	0	466	0	1012	0	1	1012	3	0	0	1	0
1	sm_	female	left bad calibration	22	6203000	1&2 same	array	0	1	0	789	480	789	480	13	13	2	2	2000	2000	1912	2	1	0	1	322	1026	0	70	0	0	0	2133	1	1	2	0	640	372	670	0	0	0	0	19	1	0	0	1
1	sm_	female	left bad calibration	23	4802000	1&3 same	screen	180	1	0	1067	551	1067	551	13	13	2	2	2000	2000	1119	3	0	0	1	1536	0	0	159	0	0	0	221	1	2	0	0	1128	586	0	0	0	1	270	1	1	0	0	0
1	sm_	female	left bad calibration	24	5232000	1&3 same	screen	180	1	0	999	460	999	460	13	13	4	2	2000	2000	111	3	0	0	0	1703	0	0	0	0	0	0	32199	1	1	1	2	452	18	236	626	0	0	0	3	0	0	1	0
1	sm_	female	left bad calibration	25	4022000	1&3 same	array	90	1	0	1072	610	1072	610	13	13	2	2	2000	2000	11	2	0	0	0	1733	0	0	0	0	0	0	933213	1	1	3	1	422	270	981	128	0	1	573	123	1	1	1	0
1	sm_	female	left bad calibration	26	5222000	1&3 same	screen	270	1	0	1016	729	1016	729	13	13	4	4	2000	2000	1111	4	0	0	0	761	0	0	0	0	0	0	9221	1	2	0	1	1034	576	0	196	0	2	576	9	0	0	0	1
1	sm_	female	left bad calibration	27	5112000	all diff	screen	90	1	0	766	510	766	510	13	13	2	4	2000	2000	129	1	1	0	1	444	506	0	249	0	0	0	22311	2	2	1	0	1108	248	24	0	0	0	0	113	2	0	1	0
1	sm_	female	left bad calibration	28	6002000	all same	array	90	1	0	637	370	637	370	13	13	4	2	2000	2000	1121	3	1	0	0	1280	56	0	0	0	0	0	211	2	1	0	0	1105	334	0	0	0	0	0	9	0	0	0	1
1	sm_	female	left bad calibration	29	6302000	1&2 same	array	180	1	0	831	430	831	430	13	13	2	2	2000	2000	1211	3	1	0	0	586	200	0	0	0	0	0	93239	0	1	2	2	0	530	360	834	0	0	0	93	0	0	1	1
1	sm_	female	left bad calibration	30	8402000	all same	screen	270	1	0	885	461	885	461	13	13	2	4	2000	2000	121	2	1	0	0	1273	424	0	0	0	0	0	23233	0	2	3	0	0	436	1012	0	0	0	0	13	1	0	1	0
1	sm_	female	left bad calibration	31	3612000	1&3 same	array	180	0	0			1094	570	29	32	4	2	2000	2000	1119	3	0	0	1	550	0	0	577	0	0	0	32233	0	2	3	0	0	814	738	0	0	0	0	19	1	0	0	1
1	sm_	female	left bad calibration	32	3712000	2&3 same	array	0	1	0	862	452	862	452	13	13	2	2	2000	2000	1119	3	0	0	1	992	0	0	202	0	0	0	32333	0	1	4	0	0	300	1180	0	0	1	64	113	2	0	1	0
1	sm_	female	left bad calibration	33	4902000	2&3 same	screen	0	1	0	703	421	703	421	13	13	4	4	2000	2000	1111	4	0	0	0	1678	0	0	0	0	0	0	21	1	1	0	0	1348	390	0	0	0	0	0	12	1	1	0	0
1	sm_	female	left bad calibration	34	5420000	all diff	screen	180	1	0	1091	312	1091	312	13	13	2	4	2000	2000	111	3	0	0	0	1748	0	0	0	0	0	0	322219	1	3	1	1	518	120	194	472	0	0	0	999	0	0	0	3
1	sm_	female	left bad calibration	35	3702000	2&3 same	array	180	1	0	781	440	781	440	13	13	2	2	2000	2000	12221	2	3	0	0	944	296	0	0	0	1	234	32139	1	1	2	1	222	264	690	481	0	0	0	111	3	0	0	0
1	sm_	female	left bad calibration	36	4802000	1&3 same	screen	270	1	0	2019	1700	2019	1700	13	13	2	4	2000	2000	11	2	0	0	0	1739	0	0	0	0	0	0	323	0	1	2	0	0	720	836	0	0	1	228	99	0	0	0	2
1	sm_	female	left bad calibration	37	6301000	1&2 same	array	270	1	0	1402	442	1402	442	13	13	4	2	2000	2000	1111	4	0	0	0	1701	0	0	0	0	1	572	3233	0	1	3	0	0	456	1224	0	0	0	0	1193	2	0	1	1
1	sm_	female	left bad calibration	38	8101000	1&2 same	screen	90	1	0	838	571	838	571	13	13	2	2	2000	2000	99111	3	0	0	2	460	0	0	166	0	0	0	33193	1	0	3	1	238	0	478	828	0	1	238	12	1	1	0	0
1	sm_	female	left bad calibration	39	6000000	all same	array	0	1	0	801	490	801	490	13	13	4	4	2000	2000	1121	3	1	0	0	912	328	0	0	0	0	0	2119	2	1	0	1	712	402	0	412	0	1	528	3	0	0	1	0
1	sm_	female	left bad calibration	40	6003000	all same	array	90	1	0	748	471	748	471	13	13	2	2	2000	2000	1121	3	1	0	0	1330	140	0	0	0	0	0	223	0	2	1	0	0	606	1120	0	0	0	0	11	2	0	0	0
1	sm_	female	left bad calibration	41	6203000	1&2 same	array	90	1	0	809	500	809	500	13	13	4	4	2000	2000	111	3	0	0	0	1730	0	0	0	0	0	0	219	1	1	0	1	486	232	0	986	0	1	986	9	0	0	0	1
1	sm_	female	left bad calibration	42	8403000	all same	screen	270	1	0	737	480	737	480	13	13	2	2	2000	2000	111	3	0	0	0	1737	0	0	0	0	0	0	223	0	2	1	0	0	474	1245	0	0	0	0	19	1	0	0	1
1	sm_	female	left bad calibration	43	6003000	all same	array	270	1	0	951	403	951	403	13	13	4	2	2000	2000	11219	3	1	0	1	826	196	0	340	0	0	0	23999	0	1	1	3	0	292	148	1029	0	0	0	2	0	1	0	0
1	sm_	female	left bad calibration	44	8001000	all same	screen	0	1	0	702	381	702	381	13	13	2	4	2000	2000	111	3	0	0	0	1311	0	0	0	0	0	0	333213	1	1	4	0	234	252	1013	0	0	0	0	3	0	0	1	0
1	sm_	female	left bad calibration	45	8203000	1&2 same	screen	0	1	0	675	422	675	422	13	13	2	4	2000	2000	1111	4	0	0	0	1563	0	0	0	0	0	0	323	0	1	2	0	0	332	1376	0	0	1	1208	113	2	0	1	0
1	sm_	female	left bad calibration	46	5532000	2&3 same	screen	90	1	0	1023	651	1023	651	13	13	4	4	2000	2000	1111	4	0	0	0	1513	0	0	0	0	0	0	3333	0	0	4	0	0	0	1105	0	0	1	303	11	2	0	0	0
1	sm_	female	left bad calibration	47	8401000	all same	screen	0	1	0	854	322	854	322	13	13	4	2	2000	2000	11	2	0	0	0	1778	0	0	0	0	0	0	2213	1	2	1	0	244	408	1002	0	0	0	0	3	0	0	1	0
1	sm_	female	left bad calibration	48	5232000	1&3 same	screen	90	1	0	808	549	808	549	13	13	4	4	2000	2000	111	3	0	0	0	975	0	0	0	0	0	0	22339	0	2	2	1	0	552	880	201	0	1	294	13	1	0	1	0
1	sm_	female	left bad calibration	49	4020000	1&3 same	array	0	1	0	831	411	831	411	13	13	4	2	2000	2000	11	2	0	0	0	1766	0	0	0	0	0	0	32233	0	2	3	0	0	142	1110	0	0	1	372	1133	2	0	2	0
1	sm_	female	left bad calibration	50	4222000	all diff	array	0	1	0	836	431	836	431	13	13	4	2	2000	2000	91219	2	1	0	2	760	424	0	599	0	0	0	3231	1	1	2	0	520	614	546	0	0	1	520	3	0	0	1	0
1	sm_	female	left bad calibration	51	6103000	1&2 same	array	180	1	0	904	392	904	392	13	13	2	4	2000	2000	9121	2	1	0	1	1344	370	0	170	0	1	940	239	0	1	1	1	0	448	764	106	0	0	0	113	2	0	1	0
1	sm_	female	left bad calibration	52	6002000	all same	array	180	1	0	1404	1089	1404	1089	13	13	2	2	2000	2000	911	2	0	0	1	1702	0	0	104	0	0	0	2313	1	1	2	0	300	474	697	0	0	1	300	3	0	0	1	0
1	sm_	female	left bad calibration	53	3800000	all diff	array	180	1	0	1025	522	1025	522	13	13	2	2	2000	2000	111	3	0	0	0	1730	0	0	0	0	0	0	3219	1	1	1	1	1002	188	224	221	0	0	0	93	0	0	1	1
1	sm_	female	left bad calibration	54	4232000	all diff	array	270	1	0	799	432	799	432	13	13	2	2	2000	2000	11	2	0	0	0	1735	0	0	0	0	0	0	31333	1	0	4	0	80	0	1363	0	0	0	0	99	0	0	0	2
1	sm_	female	left bad calibration	55	8602000	1&2 same	screen	0	1	0	895	622	895	622	13	13	4	4	2000	2000	11211	4	1	0	0	1393	294	0	0	0	2	371	213	1	1	1	0	398	276	1044	0	0	0	0	13	1	0	1	0
1	sm_	female	left bad calibration	56	5012000	all diff	screen	270	1	0	880	332	880	332	13	13	4	2	2000	2000	11121	4	1	0	0	999	694	0	0	0	0	0	21	1	1	0	0	960	792	0	0	0	1	960	93	0	0	1	1
1	sm_	female	left bad calibration	57	4912000	2&3 same	screen	180	1	0	1227	951	1227	951	13	13	4	4	2000	2000	111	3	0	0	0	1728	0	0	0	0	0	0	21333	1	1	3	0	394	342	933	0	0	0	0	11	2	0	0	0
1	sm_	female	left bad calibration	58	4130000	all diff	array	90	1	0	966	591	966	591	13	13	4	4	2000	2000	111	3	0	0	0	1688	0	0	0	0	0	0	32399	0	1	2	2	0	292	814	551	0	0	0	13	1	0	1	0
1	sm_	female	left bad calibration	59	5522000	2&3 same	screen	90	1	0	953	601	953	601	13	13	2	2	2000	2000	11211	4	1	0	0	1238	434	0	0	0	0	0	912211	3	2	0	1	1271	400	0	200	0	1	200	113	2	0	1	0
1	sm_	female	left bad calibration	60	4812000	1&3 same	screen	270	0	0			1893	1390	29	32	2	2	2000	2000	1111	4	0	0	0	494	0	0	0	0	0	0	399222	0	3	1	2	0	1036	242	58	0	1	118	1119	3	0	0	1
1	so_	female	right eye	1	8003000	all same	screen	90	1	0	1786	661	1786	661	13	13	2	4	2000	2000	122932392	1	5	2	3	214	653	112	632	0	0	0	999	0	0	0	3	0	0	0	924	0	0	0	19999	1	0	0	4
1	so_	female	right eye	2	8401000	all same	screen	0	1	0	1409	441	1409	441	13	13	4	2	2000	2000	999999	0	0	0	6	0	0	0	788	0	0	0	131993333	2	3	5	3	332	338	290	153	0	1	242	1299299	1	2	0	4
1	so_	female	right eye	3	4812000	1&3 same	screen	270	1	0	2211	582	2211	582	13	13	4	2	2000	2000	192222219	2	6	0	4	314	410	0	168	0	0	0	999	0	0	0	3	0	0	0	813	0	2	649	991229999	1	2	0	9
1	so_	female	right eye	4	4802000	1&3 same	screen	270	1	0	1239	270	1239	270	13	13	2	4	2000	2000	921129992	2	4	0	6	156	634	0	594	0	0	0	99999999	0	0	0	8	0	0	0	1478	0	0	0	1999	1	0	0	3
1	so_	female	right eye	5	4020000	1&3 same	array	0	1	0	1202	291	1202	291	13	13	4	2	2000	2000	999999999	0	0	0	9	0	0	0	528	0	0	0	9999	0	0	0	4	0	0	0	888	0	0	0	1999	1	0	0	3
1	so_	female	right eye	6	5232000	1&3 same	screen	90	1	0	1717	481	1717	481	13	13	4	4	2000	2000	19299993	1	1	1	5	162	66	142	844	0	2	160	9999999	0	0	0	7	0	0	0	1495	0	0	0	93999	0	0	1	4
1	so_	female	right eye	7	6002000	all same	array	90	1	0	1519	442	1519	442	13	13	4	2	2000	2000	999933993	0	2	3	7	0	88	160	1069	0	3	108	999999222	0	4	1	7	0	100	24	780	0	1	30	92999999	0	1	0	7
1	so_	female	right eye	8	3902000	all diff	array	90	1	0	1908	452	1908	452	13	13	4	2	2000	2000	911999999	2	0	0	15	190	0	0	840	0	2	246	9999	0	0	0	4	0	0	0	441	0	0	0	922999	0	2	0	4
1	so_	female	right eye	9	6003000	all same	array	180	1	0	2860	699	2860	699	13	13	4	2	2000	2000	999129999	3	1	0	12	234	136	0	469	0	1	50	9999119	2	0	0	5	230	0	0	804	0	0	0	991222229	1	5	0	10
1	so_	female	right eye	10	3812000	all diff	array	90	1	0	2382	670	2382	670	13	13	2	4	2000	2000	119999999	3	0	2	7	213	0	192	756	0	3	192	99999	0	0	0	5	0	0	0	916	0	0	0	999399	0	0	1	5
1	so_	female	right eye	11	8101000	1&2 same	screen	90	1	0	2462	671	2462	671	13	13	2	2	2000	2000	999999999	0	0	0	11	0	0	0	780	0	0	0	9999999	0	0	0	7	0	0	0	388	0	0	0	992229999	0	3	0	10
1	so_	female	right eye	12	6301000	1&2 same	array	270	1	0	2423	659	2423	659	13	13	4	2	2000	2000	999999999	0	0	0	11	0	0	0	792	0	0	0	999	0	0	0	3	0	0	0	738	0	0	0	191129999	3	1	0	10
1	so_	female	right eye	13	4030000	1&3 same	array	0	1	0	1664	562	1664	562	13	13	2	4	2000	2000	99999	0	0	0	5	0	0	0	1440	0	0	0	999999	0	0	0	6	0	0	0	1679	0	0	0	299999	0	1	0	5
1	so_	female	right eye	14	6203000	1&2 same	array	90	1	0	2184	470	2184	470	13	13	4	4	2000	2000	911299919	3	1	0	8	540	206	0	560	0	0	0	1999999	1	0	0	6	164	0	0	810	0	1	20	199399	1	0	1	4
1	so_	female	right eye	15	6302000	1&2 same	array	180	1	0	3367	662	3367	662	13	13	2	2	2000	2000	999192293	1	3	1	5	114	200	228	506	0	1	262	9999	0	0	0	4	0	0	0	1414	0	0	0	912222229	1	7	0	12
1	so_	female	right eye	16	6002000	all same	array	180	1	0	2444	900	2444	900	13	13	2	2	2000	2000	999999999	0	1	0	12	0	6	0	814	0	0	0	22299	0	3	0	2	0	232	0	206	0	0	0	122221299	2	5	0	8
1	so_	female	right eye	17	3712000	2&3 same	array	0	1	0	2001	451	2001	451	13	13	2	2	2000	2000	999119922	4	3	0	10	240	183	0	658	0	4	218	999999	0	0	0	6	0	0	0	808	0	0	0	121999999	2	1	0	8
1	so_	female	right eye	18	8001000	all same	screen	0	1	0	1396	562	1396	562	13	13	2	4	2000	2000	9999999	0	0	0	7	0	0	0	1170	0	0	0	999999	0	0	0	6	0	0	0	1612	0	1	180	2999	0	1	0	3
1	so_	female	right eye	19	4332000	2&3 same	array	180	1	0	2296	772	2296	772	13	13	4	2	2000	2000	19919922	2	2	0	4	376	236	0	672	0	1	68	99999	0	0	0	5	0	0	0	844	0	0	0	9929991	1	1	0	5
1	so_	female	right eye	20	4022000	1&3 same	array	90	1	0	1386	481	1386	481	13	13	2	2	2000	2000	9992999	0	1	0	6	0	356	0	1197	0	2	896	99999999	0	0	0	8	0	0	0	888	0	0	0	9922299	0	3	0	4
1	so_	female	right eye	21	5420000	all diff	screen	180	1	0		1319	5368	1319	13	13	2	4	2000	2000	99999999	0	0	0	8	0	0	0	418	0	3	212	999999	0	0	0	6	0	0	0	1092	0	0	0	212222919	2	6	0	9
1	so_	female	right eye	22	5520000	2&3 same	screen	270	1	0	2054	750	2054	750	13	13	4	4	2000	2000	999999999	0	0	0	13	0	0	0	865	0	0	0	99999	0	0	0	5	0	0	0	1231	0	0	0	91922299	1	3	0	4
1	so_	female	right eye	23	8703000	1&2 same	screen	0	1	0	1589	481	1589	481	13	13	2	2	2000	2000	923993	0	1	2	3	0	216	308	1032	0	2	670	9999	0	0	0	4	0	0	0	1501	0	0	0	91999999	1	0	0	7
1	so_	female	right eye	24	5522000	2&3 same	screen	90	1	0	1923	1039	1923	1039	13	13	2	2	2000	2000	999999	0	0	0	6	0	0	0	1372	0	0	0	999929	0	1	0	5	0	286	0	465	0	0	0	999929999	0	1	0	8
1	so_	female	right eye	25	3612000	1&3 same	array	90	1	0	1895	520	1895	520	13	13	2	4	2000	2000	922999	0	2	0	4	0	492	0	1163	0	0	0	999999	0	0	0	6	0	0	0	1242	0	0	0	992999	0	1	0	5
1	so_	female	right eye	26	5532000	2&3 same	screen	90	1	0	2146	831	2146	831	13	13	4	4	2000	2000	999999999	0	0	0	12	0	0	0	829	0	0	0	192299999	1	2	0	6	124	120	0	725	0	1	124	199999	1	0	0	5
1	so_	female	right eye	27	4900000	2&3 same	screen	90	1	0	1744	1021	1744	1021	13	13	4	2	2000	2000	99999999	0	0	0	8	0	0	0	1553	0	1	188	999999999	0	0	0	10	0	0	0	874	0	1	78	9993339	0	0	3	4
1	so_	female	right eye	28	6000000	all same	array	0	1	0	1317	512	1317	512	13	13	4	4	2000	2000	99999999	0	0	0	8	0	0	0	1436	0	1	56	999999999	0	0	0	9	0	0	0	1466	0	1	86	2999	0	1	0	3
1	so_	female	right eye	29	4232000	all diff	array	270	1	0	1872	661	1872	661	13	13	2	2	2000	2000	139993299	1	1	2	6	188	64	176	504	0	2	188	99999999	0	0	0	8	0	0	0	1780	0	0	0	991299999	1	1	0	11
1	so_	female	right eye	30	5432000	all diff	screen	270	1	0	2117	562	2117	562	13	13	2	2	2000	2000	111192992	4	3	0	5	250	296	0	446	0	2	186	9999	0	0	0	4	0	0	0	1431	0	0	0	911999999	2	0	0	12
1	so_	female	right eye	31	4332000	2&3 same	array	0	1	0	1148	551	1148	551	13	13	2	4	2000	2000	999999992	0	1	1	13	0	20	42	952	0	1	42	99999999	0	0	0	8	0	0	0	1433	0	0	0	299	0	1	0	2
1	so_	female	right eye	32	5002000	all diff	screen	90	1	0	1930	791	1930	791	13	13	4	2	2000	2000	211393999	2	1	2	4	186	238	466	416	0	0	0	99999999	0	0	0	8	0	0	0	1458	0	0	0	1199399	2	0	1	4
1	so_	female	right eye	33	8403000	all same	screen	270	1	0	1939	572	1939	572	13	13	2	2	2000	2000	92299911	2	2	0	4	451	434	0	670	0	1	236	9999999	0	0	0	7	0	0	0	532	0	0	0	919999999	1	0	0	10
1	so_	female	right eye	34	4902000	2&3 same	screen	0	1	0	1244	441	1244	441	13	13	4	4	2000	2000	122299999	1	3	0	5	178	756	0	372	0	0	0	999999999	0	0	0	10	0	0	0	1516	0	0	0	999299	0	1	0	5
1	so_	female	right eye	35	5012000	all diff	screen	270	1	0	1761	799	1761	799	13	13	4	2	2000	2000	1239322	1	3	2	1	170	564	748	246	0	0	0	999999999	0	0	0	9	0	0	0	704	0	1	32	991933333	1	0	5	7
1	so_	female	right eye	36	5232000	1&3 same	screen	180	1	0	3835	611	3835	611	13	13	4	2	2000	2000	999999991	1	0	0	11	30	0	0	512	0	2	58	999222992	1	4	0	6	176	280	0	645	0	0	0	119112299	5	5	0	12
1	so_	female	right eye	37	4912000	2&3 same	screen	180	1	0	2579	1478	2579	1478	13	13	4	4	2000	2000	99919999	1	0	0	7	210	0	0	887	0	0	0	99999	0	0	0	5	0	0	0	1234	0	0	0	292999192	1	3	0	5
1	so_	female	right eye	38	6103000	1&2 same	array	180	0	0			3195	1030	22	40	3	4	2000	2000	999199999	1	0	0	10	28	0	0	1624	0	2	560	929	0	1	0	2	0	36	0	86	0	0	0	111999299	3	1	0	10
1	so_	female	right eye	39	3800000	all diff	array	180	0	0			2251	981	29	39	2	4	2000	2000	199999	1	0	0	5	84	0	0	1357	0	0	0	999999	0	0	0	6	0	0	0	1198	0	0	0	91199999	2	0	0	6
1	so_	female	right eye	40	5222000	1&3 same	screen	270	1	0	1758	642	1758	642	13	13	4	4	2000	2000	911122229	3	5	0	3	612	323	0	258	0	0	0	99999	0	0	0	5	0	0	0	1125	0	0	0	219399	1	1	1	3
1	so_	female	right eye	41	8702000	1&2 same	screen	0	1	0	1490	631	1490	631	13	13	4	4	2000	2000	999999333	0	0	6	9	0	0	320	915	0	5	336	99999999	0	0	0	8	0	0	0	852	0	1	38	19999	1	0	0	4
1	so_	female	right eye	42	4222000	all diff	array	0	1	0	2076	1168	2076	1168	13	13	4	2	2000	2000	99999	0	0	0	5	0	0	0	1620	0	0	0	99999	0	0	0	5	0	0	0	1375	0	0	0	919999999	1	0	0	8
1	so_	female	right eye	43	3600000	1&3 same	array	0	1	0	2272	690	2272	690	13	13	4	4	2000	2000	99999999	0	0	0	8	0	0	0	1806	0	0	0	119999229	3	2	0	5	180	134	0	836	0	0	0	12299999	1	2	0	5
1	so_	female	right eye	44	5112000	all diff	screen	90	1	0	2137	889	2137	889	13	13	2	4	2000	2000	999999	0	0	0	6	0	0	0	1611	0	1	138	999999929	0	5	0	10	0	280	0	1010	0	0	0	199999	1	0	0	5
1	so_	female	right eye	45	3712000	2&3 same	array	270	1	0	1961	670	1961	670	13	13	4	2	2000	2000	99999999	0	0	0	8	0	0	0	1523	0	0	0	9999999	0	0	0	7	0	0	0	1278	0	0	0	11999999	2	0	0	6
1	so_	female	right eye	46	8002000	all same	screen	180	1	0	3766	1708	3766	1708	13	13	2	2	2000	2000	9919119	3	0	0	4	80	0	0	152	0	0	0	999999999	0	0	0	11	0	0	0	946	0	0	0	121111291	6	2	0	9
1	so_	female	right eye	47	5322000	all diff	screen	0	1	0	1491	751	1491	751	13	13	4	2	2000	2000	911119999	5	0	0	9	652	0	0	717	0	0	0	99999	0	0	0	5	0	0	0	1322	0	0	0	11212229	3	4	0	1
1	so_	female	right eye	48	3702000	2&3 same	array	180	1	0	2558	302	2558	302	13	13	2	2	2000	2000	999999999	0	1	0	13	0	64	0	728	0	1	30	9999999	0	0	0	7	0	0	0	244	0	0	0	911222999	2	3	0	11
1	so_	female	right eye	49	4802000	1&3 same	screen	180	1	0	4394	1559	4394	1559	13	13	2	2	2000	2000	999999999	0	0	0	13	0	0	0	830	0	1	46	999993	0	0	1	5	0	0	117	1516	0	1	186	991219222	3	8	0	10
1	so_	female	right eye	50	8402000	all same	screen	270	1	0	2100	1139	2100	1139	13	13	2	4	2000	2000	13131	3	0	2	0	777	0	1046	0	0	2	735	999	0	0	0	3	0	0	0	1456	0	0	0	912999	1	1	0	4
1	so_	female	right eye	51	4320000	2&3 same	array	270	1	0	1844	900	1844	900	13	13	4	4	2000	2000	99999999	0	0	0	8	0	0	0	392	0	0	0	9999999	0	0	0	7	0	0	0	1108	0	1	176	111193399	4	0	2	5
1	so_	female	right eye	52	4130000	all diff	array	90	1	0	1737	942	1737	942	13	13	4	4	2000	2000	99999	0	0	0	5	0	0	0	1393	0	0	0	9999	0	0	0	4	0	0	0	1879	0	0	0	93999	0	0	1	4
1	so_	female	right eye	53	8602000	1&2 same	screen	0	1	0	3551	1370	3551	1370	13	13	4	4	2000	2000	999999999	2	0	0	10	140	0	0	537	0	1	26	999933333	0	0	8	5	0	0	704	930	0	1	158	219999999	1	1	0	8
1	so_	female	right eye	54	8102000	1&2 same	screen	0	1	0	1774	799	1774	799	13	13	4	4	2000	2000	991322222	3	5	1	2	702	308	268	94	0	0	0	999999	0	0	0	6	0	0	0	524	0	0	0	299999	0	1	0	5
1	so_	female	right eye	55	6003000	all same	array	270	1	0	1647	281	1647	281	13	13	4	2	2000	2000	911999919	3	1	0	7	332	56	0	658	0	1	56	999993999	0	0	2	14	0	0	86	893	0	2	79	112229999	2	3	0	4
1	so_	female	right eye	56	6203000	1&2 same	array	0	1	0	1416	441	1416	441	13	13	2	2	2000	2000	19999999	1	0	0	7	118	0	0	1424	0	0	0	99999999	0	0	0	8	0	0	0	1082	0	1	124	111199999	4	0	0	5
1	so_	female	right eye	57	3612000	1&3 same	array	180	1	0	2312	931	2312	931	13	13	4	4	2000	2000	921999999	1	1	0	9	86	42	0	1422	0	0	0	999999999	0	0	0	10	0	0	0	1168	0	0	0	1299992	1	2	0	4
1	so_	female	right eye	58	6100000	1&2 same	array	90	0	0			871	811	21	40	3	3	2000	2000	1999999	1	0	0	6	24	0	0	1700	0	1	24	9999999	0	0	0	7	0	0	0	1167	0	1	306	99	0	0	0	2
1	so_	female	right eye	59	8203000	1&2 same	screen	0	1	0	1523	511	1523	511	13	13	2	4	2000	2000	299999299	0	2	0	8	0	170	0	676	0	0	0	9999	0	0	0	4	0	0	0	364	0	0	0	92299	0	2	0	3
1	so_	female	right eye	60	6003000	all same	array	90	1	0	1466	520	1466	520	13	13	2	2	2000	2000	29299	0	2	0	3	0	810	0	633	0	0	0	9999999	0	0	0	7	0	0	0	720	0	0	0	119999999	2	0	0	8
1	so5	male	left eye	1	6203000	1&2 same	array	0	1	0	1899	1369	1899	1369	13	13	2	2	2000	2000	912121	3	2	0	1	821	656	0	166	0	0	0	22313	1	2	2	0	452	426	236	0	0	0	0	11933	2	0	2	1
1	so5	male	left eye	2	6203000	1&2 same	array	90	1	0	2914	800	2914	800	13	13	4	4	2000	2000	1121212	4	3	0	0	640	470	0	0	0	0	0	932313	1	1	3	1	172	200	904	194	0	1	172	139999	1	0	1	4
1	so5	male	left eye	3	3612000	1&3 same	array	90	0	0			1450	989	29	32	4	4	2000	2000	121121	4	2	0	0	955	328	0	0	0	0	0	93292929	0	3	1	4	0	642	150	660	0	1	76	3139	1	0	2	1
1	so5	male	left eye	4	5532000	2&3 same	screen	90	1	0	1041	500	1041	500	13	13	4	4	2000	2000	122121	3	3	0	0	490	586	0	0	0	0	0	9322139	1	2	2	2	160	144	588	406	0	1	36	13	1	0	1	0
1	so5	male	left eye	5	6301000	1&2 same	array	270	1	0	995	611	995	611	13	13	4	2	2000	2000	12931	2	1	1	1	909	118	120	86	0	2	206	333999	0	0	3	3	0	0	626	543	0	2	387	111	3	0	0	0
1	so5	male	left eye	6	8101000	1&2 same	screen	90	0	0			921	622	29	34	4	2	2000	2000	1221	2	2	0	0	974	266	0	0	0	1	186	322222	0	5	1	0	0	400	240	0	0	0	0	11	2	0	0	0
1	so5	male	left eye	7	5232000	1&3 same	screen	180	1	0	1594	601	1594	601	13	13	4	2	2000	2000	921121	3	2	0	1	846	660	0	108	0	0	0	312939	1	1	2	2	64	22	398	740	0	0	0	1111	4	0	0	0
1	so5	male	left eye	8	5012000	all diff	screen	270	1	0	1280	890	1280	890	13	13	4	2	2000	2000	11211	4	1	0	0	1071	196	0	0	0	1	637	2213	1	2	1	0	244	472	462	0	0	0	0	1119	3	0	0	1
1	so5	male	left eye	9	4030000	1&3 same	array	0	1	0	923	550	923	550	13	13	2	4	2000	2000	11221	3	2	0	0	952	252	0	0	0	0	0	9322211	2	3	1	1	480	480	194	220	0	0	0	3113	2	0	2	0
1	so5	male	left eye	10	5232000	1&3 same	screen	90	1	0	1059	622	1059	622	13	13	4	4	2000	2000	1211	3	1	0	0	919	204	0	0	0	0	0	21311	3	1	1	0	717	250	296	0	0	0	0	193	1	0	1	1
1	so5	male	left eye	11	3612000	1&3 same	array	180	1	0	1533	290	1533	290	13	13	4	4	2000	2000	9112121	4	2	0	1	625	774	0	146	0	0	0	222121	2	4	0	0	548	484	0	0	0	1	34	21113	3	1	1	0
1	so5	male	left eye	12	5222000	1&3 same	screen	270	1	0	965	580	965	580	13	13	4	4	2000	2000	91121111	6	1	0	1	1004	126	0	206	0	0	0	1211213	4	2	1	0	848	512	109	0	0	1	132	113	2	0	1	0
1	so5	male	left eye	13	4332000	2&3 same	array	0	1	0	1136	591	1136	591	13	13	2	4	2000	2000	1121121	5	2	0	0	649	466	0	0	0	0	0	3213339	1	1	4	1	250	180	828	106	0	0	0	1993	1	0	1	2
1	so5	male	left eye	14	3702000	2&3 same	array	180	0	0			4831	552	29	39	2	4	2000	2000	11129	3	1	0	1	636	158	0	387	0	0	0	33139	1	0	3	1	400	0	702	162	0	1	136	193931939	3	0	4	6
1	so5	male	left eye	15	3600000	1&3 same	array	0	1	0	809	530	809	530	13	13	4	4	2000	2000	1211	3	1	0	0	1014	224	0	0	0	0	0	321113	3	1	2	0	576	202	465	0	0	0	0	13	1	0	1	0
1	so5	male	left eye	16	8402000	all same	screen	270	1	0	1097	700	1097	700	13	13	2	4	2000	2000	1211	3	1	0	0	675	386	0	0	0	1	255	221322	1	4	1	0	128	890	312	0	0	0	0	1113	3	0	1	0
1	so5	male	left eye	17	6003000	all same	array	270	1	0	863	490	863	490	13	13	4	2	2000	2000	1121111	6	1	0	0	1071	108	0	0	0	1	190	22199199	2	2	0	4	398	286	0	664	0	1	242	119	2	0	0	1
1	so5	male	left eye	18	4802000	1&3 same	screen	270	1	0	1136	652	1136	652	13	13	2	4	2000	2000	112122	3	3	0	0	674	735	0	0	0	0	0	321199	2	1	1	2	418	170	202	635	0	1	202	123	1	1	1	0
1	so5	male	left eye	19	4900000	2&3 same	screen	90	1	0	934	549	934	549	13	13	4	2	2000	2000	1212	2	2	0	0	706	970	0	0	0	0	0	2211	2	2	0	0	1158	320	0	0	0	1	90	11	2	0	0	0
1	so5	male	left eye	20	4320000	2&3 same	array	270	1	0	950	621	950	621	13	13	4	4	2000	2000	119212	3	2	0	1	684	347	0	114	0	0	0	3219	1	1	1	1	128	100	204	692	0	0	0	93	0	0	1	1
1	so5	male	left eye	21	8003000	all same	screen	90	0	0			2411	1019	29	39	4	4	2000	2000	11211	4	1	0	0	1037	216	0	0	0	0	0	9322339	0	2	3	2	0	352	930	98	0	2	668	112319	3	1	1	1
1	so5	male	left eye	22	4232000	all diff	array	270	1	0	1158	611	1158	611	13	13	2	2	2000	2000	1119	3	0	0	1	1172	0	0	275	0	0	0	32133	1	1	3	0	196	116	998	0	0	0	0	113	2	0	1	0
1	so5	male	left eye	23	8401000	all same	screen	0	1	0	1179	710	1179	710	13	13	4	2	2000	2000	112212	3	3	0	0	550	642	0	0	0	1	144	2212	1	3	0	0	512	1002	0	0	0	0	0	12	1	1	0	0
1	so5	male	left eye	24	5522000	2&3 same	screen	90	1	0	1248	431	1248	431	13	13	2	2	2000	2000	112112	4	2	0	0	772	626	0	0	0	0	0	922211	2	3	0	1	336	802	0	234	0	1	234	2113	2	1	1	0
1	so5	male	left eye	25	8102000	1&2 same	screen	0	1	0	826	322	826	322	13	13	4	4	2000	2000	12112	3	2	0	0	536	500	0	0	0	0	0	32213	1	2	2	0	106	618	799	0	0	0	0	13	1	0	1	0
1	so5	male	left eye	26	4222000	all diff	array	0	1	0	975	283	975	283	13	13	4	2	2000	2000	1221121	4	3	0	0	659	596	0	0	0	0	0	932213	1	2	2	1	254	818	452	150	0	0	0	1133	2	0	2	0
1	so5	male	left eye	27	5112000	all diff	screen	90	1	0	1045	511	1045	511	13	13	2	4	2000	2000	12122	2	3	0	0	384	1028	0	0	0	0	0	232211213	3	4	2	0	532	590	233	0	0	1	34	9113	2	0	1	1
1	so5	male	left eye	28	5322000	all diff	screen	0	1	0	726	411	726	411	13	13	4	2	2000	2000	122121	3	3	0	0	952	380	0	0	0	0	0	1319	2	0	1	1	202	0	384	526	0	1	384	112	2	1	0	0
1	so5	male	left eye	29	8602000	1&2 same	screen	0	1	0	1206	561	1206	561	13	13	4	4	2000	2000	1121	3	1	0	0	1015	412	0	0	0	0	0	92212	1	3	0	1	226	949	0	220	0	1	220	12	1	1	0	0
1	so5	male	left eye	30	6003000	all same	array	180	1	0	992	669	992	669	13	13	4	2	2000	2000	11211212	5	3	0	0	808	525	0	0	0	0	0	9221131	3	2	1	1	816	364	236	116	0	1	306	123	1	1	1	0
1	so5	male	left eye	31	5420000	all diff	screen	180	1	0	2135	262	2135	262	13	13	2	4	2000	2000	12112	3	2	0	0	814	436	0	0	0	0	0	9221331	2	2	2	1	512	414	650	146	0	1	252	1113	3	0	1	0
1	so5	male	left eye	32	3812000	all diff	array	90	1	0	1094	702	1094	702	13	13	2	4	2000	2000	11219	3	1	0	1	570	234	0	600	0	0	0	32923	0	2	2	1	0	400	611	128	0	1	212	113	2	0	1	0
1	so5	male	left eye	33	4022000	1&3 same	array	90	1	0	992	651	992	651	13	13	2	2	2000	2000	1212	2	2	0	0	848	373	0	0	0	0	0	932139	1	1	2	2	528	32	560	453	0	0	0	1233	1	1	2	0
1	so5	male	left eye	34	4332000	2&3 same	array	180	1	0	1221	500	1221	500	13	13	4	2	2000	2000	121212	3	3	0	0	634	788	0	0	0	0	0	3222133	1	3	3	0	256	388	416	0	0	0	0	112	2	1	0	0
1	so5	male	left eye	35	4020000	1&3 same	array	0	1	0	643	401	643	401	13	13	4	2	2000	2000	12121	3	2	0	0	1012	334	0	0	0	0	0	32191	2	1	1	1	154	340	266	182	0	1	126	113	2	0	1	0
1	so5	male	left eye	36	6002000	all same	array	180	1	0	2109	251	2109	251	13	13	2	2	2000	2000	121212	3	3	0	0	792	671	0	0	0	0	0	22113	2	2	1	0	764	384	349	0	0	0	0	91939939	1	0	2	5
1	so5	male	left eye	37	3712000	2&3 same	array	270	1	0	941	372	941	372	13	13	4	2	2000	2000	112121	4	2	0	0	741	622	0	0	0	0	0	3213132	2	2	3	0	460	308	634	0	0	0	0	119	2	0	0	1
1	so5	male	left eye	38	3712000	2&3 same	array	0	1	0	884	550	884	550	13	13	2	2	2000	2000	121211	4	2	0	0	939	408	0	0	0	0	0	3213339	1	1	4	1	130	180	710	395	0	0	0	113	2	0	1	0
1	so5	male	left eye	39	8203000	1&2 same	screen	0	1	0	774	271	774	271	13	13	2	4	2000	2000	12121	3	2	0	0	793	646	0	0	0	0	0	32113	2	1	2	0	666	380	297	0	0	0	0	13	1	0	1	0
1	so5	male	left eye	40	6002000	all same	array	90	1	0	974	570	974	570	13	13	4	2	2000	2000	11211	4	1	0	0	1119	134	0	0	0	0	0	2232131	2	3	2	0	621	454	524	0	0	0	0	11	2	0	0	0
1	so5	male	left eye	41	4812000	1&3 same	screen	270	1	0	973	571	973	571	13	13	4	2	2000	2000	1111	4	0	0	0	1504	0	0	0	0	0	0	21339	1	1	2	1	252	238	670	268	0	1	210	111	3	0	0	0
1	so5	male	left eye	42	3902000	all diff	array	90	1	0	1136	280	1136	280	13	13	4	2	2000	2000	1122121	4	3	0	0	963	358	0	0	0	0	0	322	0	2	1	0	0	1331	168	0	0	0	0	121	2	1	0	0
1	so5	male	left eye	43	8001000	all same	screen	0	1	0	760	492	760	492	13	13	2	4	2000	2000	121	2	1	0	0	1311	146	0	0	0	0	0	932399	0	1	2	3	0	76	852	554	0	0	0	13	1	0	1	0
1	so5	male	left eye	44	8002000	all same	screen	180	1	0	1424	619	1424	619	13	13	2	2	2000	2000	1221	2	2	0	0	1136	332	0	0	0	0	0	321313	2	1	3	0	348	166	910	0	0	1	222	13	1	0	1	0
1	so5	male	left eye	45	6000000	all same	array	0	1	0	1016	572	1016	572	13	13	4	4	2000	2000	12121	3	2	0	0	901	500	0	0	0	0	0	2291	1	2	0	1	252	1004	0	144	0	1	144	123	1	1	1	0
1	so5	male	left eye	46	4902000	2&3 same	screen	0	1	0	660	411	660	411	13	13	4	4	2000	2000	11221	3	2	0	0	678	728	0	0	0	1	428	21219	2	2	0	1	376	466	0	186	0	0	0	3	0	0	1	0
1	so5	male	left eye	47	4912000	2&3 same	screen	180	1	0	2077	681	2077	681	13	13	4	4	2000	2000	1211	3	1	0	0	1127	350	0	0	0	0	0	21139	2	1	1	1	686	468	272	59	0	1	59	11193	3	0	1	1
1	so5	male	left eye	48	8703000	1&2 same	screen	0	1	0	793	512	793	512	13	13	2	2	2000	2000	12121	3	2	0	0	453	970	0	0	0	0	0	2229933	0	3	2	2	0	828	487	356	0	2	516	13	1	0	1	0
1	so5	male	left eye	49	5432000	all diff	screen	270	1	0	983	661	983	661	13	13	2	2	2000	2000	1121	3	1	0	0	1182	214	0	0	0	0	0	2221	1	3	0	0	34	1474	0	0	0	1	126	113	2	0	1	0
1	so5	male	left eye	50	5520000	2&3 same	screen	270	1	0	1076	582	1076	582	13	13	4	4	2000	2000	1121	3	1	0	0	1351	306	0	0	0	0	0	22221131	3	4	1	0	528	636	204	0	0	2	390	113	2	0	1	0
1	so5	male	left eye	51	4130000	all diff	array	90	1	0	990	480	990	480	13	13	4	4	2000	2000	12111	4	1	0	0	921	160	0	0	0	0	0	321399	1	1	2	2	112	112	556	228	0	1	150	1113	3	0	1	0
1	so5	male	left eye	52	5002000	all diff	screen	90	1	0	1155	870	1155	870	13	13	4	2	2000	2000	12111	4	1	0	0	1269	192	0	0	0	0	0	3221	1	2	1	0	258	838	228	0	0	1	546	1111	4	0	0	0
1	so5	male	left eye	53	6100000	1&2 same	array	90	1	0	785	502	785	502	13	13	4	2	2000	2000	12111	4	1	0	0	861	378	0	0	0	0	0	221119	3	2	0	1	598	698	0	34	0	1	34	119	2	0	0	1
1	so5	male	left eye	54	6003000	all same	array	90	1	0	992	691	992	691	13	13	2	2	2000	2000	1111	4	0	0	0	1273	0	0	0	0	0	0	923999	0	1	1	4	0	326	264	769	0	0	0	123	1	1	1	0
1	so5	male	left eye	55	3800000	all diff	array	180	1	0	1891	1190	1891	1190	13	13	2	2	2000	2000	1211	3	1	0	0	1012	214	0	0	0	0	0	321399	1	1	2	2	224	248	498	441	0	0	0	113	2	0	1	0
1	so5	male	left eye	56	6302000	1&2 same	array	180	1	0	1581	1239	1581	1239	13	13	2	2	2000	2000	1121111	6	1	0	0	1014	214	0	0	0	0	0	2322	0	3	1	0	0	862	310	0	0	0	0	1123	2	1	1	0
1	so5	male	left eye	57	8403000	all same	screen	270	1	0	1029	802	1029	802	13	13	2	2	2000	2000	112121	4	2	0	0	753	454	0	0	0	0	0	22322	0	4	1	0	0	963	362	0	0	0	0	13	1	0	1	0
1	so5	male	left eye	58	8702000	1&2 same	screen	0	1	0	973	691	973	691	13	13	4	4	2000	2000	12212	2	3	0	0	850	563	0	0	0	0	0	21139	2	1	1	1	696	296	344	90	0	2	482	12	1	1	0	0
1	so5	male	left eye	59	4802000	1&3 same	screen	180	1	0	2323	1299	2323	1299	13	13	2	2	2000	2000	112121	4	2	0	0	820	594	0	0	0	0	0	221231	2	3	1	0	182	692	514	0	0	0	0	11123333	3	1	4	0
1	so5	male	left eye	60	6103000	1&2 same	array	180	1	0	1550	672	1550	672	13	13	2	4	2000	2000	12121	3	2	0	0	654	776	0	0	0	0	0	922329	0	3	1	2	0	672	28	633	0	0	0	19393	1	0	2	2
1	sy_	male	right eye	1	6003000	all same	array	270	1	0	1001	669	1001	669	13	13	4	2	2000	2000	111	3	0	0	0	1489	0	0	0	0	0	0	21311	3	1	1	0	588	290	518	0	0	1	292	113	2	0	1	0
1	sy_	male	right eye	2	8001000	all same	screen	0	1	0	924	581	924	581	13	13	2	4	2000	2000	122121	3	3	0	0	501	814	0	0	0	0	0	323	0	1	2	0	0	180	1303	0	0	0	0	113	2	0	1	0
1	sy_	male	right eye	3	3612000	1&3 same	array	180	1	0	3439	1768	3439	1768	13	13	4	4	2000	2000	1221	2	2	0	0	1025	530	0	0	0	0	0	3119	2	0	1	1	1168	0	266	95	0	2	771	1199193	3	0	1	3
1	sy_	male	right eye	4	5012000	all diff	screen	270	1	0	2389	2058	2389	2058	13	13	4	2	2000	2000	11	2	0	0	0	1583	0	0	0	0	0	0	929	0	1	0	2	0	688	0	856	0	1	688	9911	2	0	0	2
1	sy_	male	right eye	5	3702000	2&3 same	array	180	1	0		303	5188	303	13	13	2	2	2000	2000	11	2	0	0	0	1493	0	0	0	0	1	475	93222	0	3	1	1	0	1150	188	216	0	0	0	999193	1	0	1	4
1	sy_	male	right eye	6	5420000	all diff	screen	180	1	0	2263	1990	2263	1990	13	13	2	4	2000	2000	112112	4	2	0	0	940	376	0	0	0	1	204	131	2	0	1	0	942	0	340	0	0	1	652	11333	2	0	3	0
1	sy_	male	right eye	7	5432000	all diff	screen	270	1	0	1462	1069	1462	1069	13	13	2	2	2000	2000	12211	3	2	0	0	649	702	0	0	0	2	825	922	0	2	0	1	0	1498	0	260	0	0	0	912	1	1	0	1
1	sy_	male	right eye	8	4020000	1&3 same	array	0	1	0	2055	1797	2055	1797	13	13	4	2	2000	2000	112211	4	2	0	0	866	464	0	0	0	2	220	1	1	0	0	0	73	0	0	0	0	0	0	919	1	0	0	2
1	sy_	male	right eye	9	6002000	all same	array	180	1	0	1648	991	1648	991	13	13	2	2	2000	2000	12211	3	2	0	0	800	610	0	0	0	0	0	2299	0	2	0	2	0	498	0	1064	0	0	0	1113	3	0	1	0
1	sy_	male	right eye	10	5112000	all diff	screen	90	1	0		740	4746	740	13	13	2	4	2000	2000	12112	3	2	0	0	668	689	0	0	0	1	176	199	1	0	0	2	254	0	0	1158	0	0	0	9999123	1	1	1	4
1	sy_	male	right eye	11	6103000	1&2 same	array	180	1	0	2285	1998	2285	1998	13	13	2	4	2000	2000	12	1	1	0	0	304	1281	0	0	0	0	0	2321	1	2	1	0	511	802	206	0	0	0	0	1122	2	2	0	0
1	sy_	male	right eye	12	4802000	1&3 same	screen	180	1	0		930	5127	930	13	13	2	2	2000	2000	11222	2	3	0	0	262	1097	0	0	0	1	355	922	0	2	0	1	0	492	0	134	0	1	458	9911919	3	0	0	4
1	sy_	male	right eye	13	8702000	1&2 same	screen	0	1	0	769	562	769	562	13	13	4	4	2000	2000	12121	3	2	0	0	740	608	0	0	0	1	130	22131	2	2	1	0	965	274	272	0	0	0	0	13	1	0	1	0
1	sy_	male	right eye	14	5232000	1&3 same	screen	180	1	0	1584	1179	1584	1179	13	13	4	2	2000	2000	11121	4	1	0	0	659	856	0	0	0	0	0	99	0	0	0	2	0	0	0	1479	0	1	1287	1193	2	0	1	1
1	sy_	male	right eye	15	4222000	all diff	array	0	0	0			920	652	29	39	4	4	2000	2000	12211	3	2	0	0	856	484	0	0	0	0	0	3292	0	2	1	1	0	380	174	1000	0	0	0	19	1	0	0	1
1	sy_	male	right eye	16	3712000	2&3 same	array	0	1	0	1090	800	1090	800	13	13	2	2	2000	2000	1211	3	1	0	0	1181	346	0	0	0	0	0	3239	0	1	2	1	0	182	532	829	0	1	182	119	2	0	0	1
1	sy_	male	right eye	17	6301000	1&2 same	array	270	1	0	850	612	850	612	13	13	4	2	2000	2000	11121	4	1	0	0	1077	446	0	0	0	0	0	29399	0	1	1	3	0	170	308	1034	0	0	0	11	2	0	0	0
1	sy_	male	right eye	18	8703000	1&2 same	screen	0	1	0	604	401	604	401	13	13	2	2	2000	2000	11222	2	3	0	0	378	1201	0	0	0	0	0	233	0	1	2	0	0	468	1266	0	0	0	0	3	0	0	1	0
1	sy_	male	right eye	19	6002000	all same	array	90	1	0	1646	830	1646	830	13	13	4	2	2000	2000	1111	4	0	0	0	1383	0	0	0	0	0	0	2211	2	2	0	0	1226	434	0	0	0	0	0	132	1	1	1	0
1	sy_	male	right eye	20	5522000	2&3 same	screen	90	1	0	1248	1009	1248	1009	13	13	2	2	2000	2000	121	2	1	0	0	860	716	0	0	0	0	0	922211	2	3	0	1	796	870	0	28	0	0	0	12	1	1	0	0
1	sy_	male	right eye	21	3800000	all diff	array	180	1	0	1912	1451	1912	1451	13	13	2	2	2000	2000	1211	3	1	0	0	1184	206	0	0	0	0	0	3213	1	1	2	0	1060	180	420	0	0	0	0	11133	3	0	2	0
1	sy_	male	right eye	22	8002000	all same	screen	180	0	0			1934	1419	29	39	2	4	2000	2000	11121	4	1	0	0	872	422	0	0	0	0	0	3329	0	1	2	1	0	470	330	719	0	0	0	9199	1	0	0	3
1	sy_	male	right eye	23	4332000	2&3 same	array	0	1	0	783	501	783	501	13	13	2	4	2000	2000	121	2	1	0	0	1299	228	0	0	0	0	0	3213	1	1	2	0	554	276	699	0	0	1	554	13	1	0	1	0
1	sy_	male	right eye	24	6203000	1&2 same	array	0	1	0	2087	1810	2087	1810	13	13	2	2	2000	2000	12112	3	2	0	0	884	604	0	0	0	0	0	32213	1	2	2	0	260	846	397	0	0	0	0	99113	2	0	1	2
1	sy_	male	right eye	25	4320000	2&3 same	array	270	1	0	1159	821	1159	821	13	13	4	4	2000	2000	12111	4	1	0	0	1215	314	0	0	0	0	0	3219	1	1	1	1	574	146	176	651	0	1	146	113	2	0	1	0
1	sy_	male	right eye	26	3612000	1&3 same	array	90	1	0	2548	670	2548	670	13	13	2	4	2000	2000	1211	3	1	0	0	705	638	0	0	0	1	15	32221	1	3	1	0	193	1346	138	0	0	1	193	99113	2	0	1	2
1	sy_	male	right eye	27	4332000	2&3 same	array	180	1	0	3634	1378	3634	1378	13	13	4	2	2000	2000	121	2	1	0	0	1329	224	0	0	0	0	0	322211	2	3	1	0	645	760	108	0	0	0	0	9911113	4	0	1	2
1	sy_	male	right eye	28	8003000	all same	screen	90	1	0	898	691	898	691	13	13	2	4	2000	2000	11212	3	2	0	0	750	758	0	0	0	0	0	9323	0	1	2	1	0	396	1111	136	0	0	0	193	1	0	1	1
1	sy_	male	right eye	29	4812000	1&3 same	screen	270	1	0	1041	580	1041	580	13	13	4	2	2000	2000	121	2	1	0	0	1053	176	0	0	0	1	911	313	1	0	2	0	254	0	1481	0	0	1	254	113	2	0	1	0
1	sy_	male	right eye	30	8602000	1&2 same	screen	0	0	0			1853	1590	29	39	4	2	2000	2000	1121	3	1	0	0	499	1050	0	0	0	0	0	922119	2	2	0	2	804	708	0	81	0	2	536	919	1	0	0	2
1	sy_	male	right eye	31	8102000	1&2 same	screen	0	1	0	1216	590	1216	590	13	13	4	4	2000	2000	1112	3	1	0	0	1090	434	0	0	0	0	0	323	0	1	2	0	0	384	713	0	0	0	0	123	1	1	1	0
1	sy_	male	right eye	32	8203000	1&2 same	screen	0	1	0	2197	1990	2197	1990	13	13	2	4	2000	2000	11221	3	2	0	0	542	750	0	0	0	0	0	32221	1	3	1	0	84	1020	416	0	0	1	694	9913	1	0	1	2
1	sy_	male	right eye	33	4022000	1&3 same	array	90	1	0	1371	572	1371	572	13	13	2	2	2000	2000	11222	2	3	0	0	366	932	0	0	0	0	0	3211	2	1	1	0	773	752	164	0	0	0	0	122	1	2	0	0
1	sy_	male	right eye	34	3600000	1&3 same	array	0	1	0	659	431	659	431	13	13	4	4	2000	2000	12211	3	2	0	0	1156	194	0	0	0	0	0	313	1	0	2	0	1054	0	447	0	0	0	0	13	1	0	1	0
1	sy_	male	right eye	35	6003000	all same	array	180	1	0	4051		4051	3767	13	13	4	2	2000	2000	11221	3	2	0	0	906	380	0	0	0	0	0	21139	2	1	1	1	886	186	264	160	0	0	0	119993	2	0	1	3
1	sy_	male	right eye	36	4902000	2&3 same	screen	0	1	0	774	521	774	521	13	13	4	4	2000	2000	11212	3	2	0	0	612	673	0	0	0	0	0	2221	1	3	0	0	542	986	0	0	0	2	688	13	1	0	1	0
1	sy_	male	right eye	37	8402000	all same	screen	270	1	0	854	440	854	440	13	13	2	4	2000	2000	121	2	1	0	0	861	410	0	0	0	1	410	922192	1	3	0	2	240	719	0	740	0	0	0	123	1	1	1	0
1	sy_	male	right eye	38	6000000	all same	array	0	1	0	920	529	920	529	13	13	4	4	2000	2000	12111	4	1	0	0	964	122	0	0	0	1	332	92212	1	3	0	1	670	822	0	188	0	0	0	123	1	1	1	0
1	sy_	male	right eye	39	3812000	all diff	array	90	1	0	1306	620	1306	620	13	13	2	4	2000	2000	1211	3	1	0	0	923	180	0	0	0	0	0	313	1	0	2	0	1206	0	326	0	0	1	1206	1993	1	0	1	2
1	sy_	male	right eye	40	6302000	1&2 same	array	180	1	0	2377	1908	2377	1908	13	13	2	2	2000	2000	1121	3	1	0	0	1267	240	0	0	0	0	0	21323	1	2	2	0	162	584	794	0	0	1	162	919123	2	1	1	2
1	sy_	male	right eye	41	4030000	1&3 same	array	0	1	0	1976	510	1976	510	13	13	2	4	2000	2000	1112	3	1	0	0	1100	345	0	0	0	0	0	32	0	1	1	0	0	969	756	0	0	0	0	29133	1	1	2	1
1	sy_	male	right eye	42	4802000	1&3 same	screen	270	1	0	979	552	979	552	13	13	2	4	2000	2000	1121	3	1	0	0	314	1214	0	0	0	0	0	2222	0	4	0	0	0	1535	0	0	0	0	0	123	1	1	1	0
1	sy_	male	right eye	43	5222000	1&3 same	screen	270	1	0	3359	2956	3359	2956	13	13	4	4	2000	2000	12211	3	2	0	0	688	770	0	0	0	0	0	2221	1	3	0	0	162	1348	0	0	0	0	0	99913	1	0	1	3
1	sy_	male	right eye	44	5002000	all diff	screen	90	1	0	1399	801	1399	801	13	13	4	2	2000	2000	1211	3	1	0	0	1295	388	0	0	0	0	0	12212	2	3	0	0	644	866	0	0	0	1	306	1123	2	1	1	0
1	sy_	male	right eye	45	6003000	all same	array	90	1	0	1508	1070	1508	1070	13	13	2	2	2000	2000	112	2	1	0	0	312	1176	0	0	0	0	0	22222	0	5	0	0	0	1477	0	0	0	0	0	123	1	1	1	0
1	sy_	male	right eye	46	4912000	2&3 same	screen	180	1	0	2601	2207	2601	2207	13	13	4	4	2000	2000	112112	4	2	0	0	602	634	0	0	0	0	0	2219	1	2	0	1	496	732	0	267	0	0	0	99123	1	1	1	2
1	sy_	male	right eye	47	5322000	all diff	screen	0	1	0	4215	732	4215	732	13	13	4	2	2000	2000	1211	3	1	0	0	1129	360	0	0	0	0	0	22229	0	4	0	1	0	1162	0	312	0	0	0	99911	2	0	0	3
1	sy_	male	right eye	48	6100000	1&2 same	array	90	1	0	2892	2498	2892	2498	13	13	4	2	2000	2000	121	2	1	0	0	1111	250	0	0	0	0	0	222	0	3	0	0	0	1484	0	0	0	0	0	12	1	1	0	0
1	sy_	male	right eye	49	8401000	all same	screen	0	1	0	1054	651	1054	651	13	13	4	2	2000	2000	1211	3	1	0	0	976	360	0	0	0	0	0	2123	1	2	1	0	684	430	406	0	0	0	0	1113	3	0	1	0
1	sy_	male	right eye	50	8101000	1&2 same	screen	90	1	0	1040	662	1040	662	13	13	2	2	2000	2000	112111	5	1	0	0	1187	130	0	0	0	0	0	3212	1	2	1	0	570	876	226	0	0	0	0	122	1	2	0	0
1	sy_	male	right eye	51	6203000	1&2 same	array	90	1	0	1273	830	1273	830	13	13	4	4	2000	2000	1211	3	1	0	0	1283	234	0	0	0	0	0	2211	2	2	0	0	1042	470	0	0	0	1	832	919	1	0	0	2
1	sy_	male	right eye	52	3712000	2&3 same	array	270	1	0	1208	840	1208	840	13	13	4	2	2000	2000	12121	3	2	0	0	1004	526	0	0	0	0	0	2211	2	2	0	0	1032	490	0	0	0	0	0	1133	2	0	2	0
1	sy_	male	right eye	53	5532000	2&3 same	screen	90	1	0	3784		3784	3516	13	13	4	4	2000	2000	11221	3	2	0	0	917	396	0	0	0	0	0	993	0	0	1	2	0	0	212	1076	0	0	0	99113	2	0	1	2
1	sy_	male	right eye	54	4900000	2&3 same	screen	90	1	0	2474	2058	2474	2058	13	13	4	2	2000	2000	1111	4	0	0	0	1010	0	0	0	0	0	0	211	2	1	0	0	1174	182	0	0	0	0	0	9123	1	1	1	1
1	sy_	male	right eye	55	8403000	all same	screen	270	1	0	905	601	905	601	13	13	2	2	2000	2000	111	3	0	0	0	1277	0	0	0	0	1	719	9933	0	0	2	2	0	0	1159	328	0	2	1230	123	1	1	1	0
1	sy_	male	right eye	56	5232000	1&3 same	screen	90	1	0	2294	1628	2294	1628	13	13	4	4	2000	2000	1211	3	1	0	0	835	224	0	0	0	0	0	12333	1	1	3	0	154	232	1323	0	0	0	0	11999	2	0	0	3
1	sy_	male	right eye	57	4232000	all diff	array	270	1	0	1700	1060	1700	1060	13	13	2	2	2000	2000	121	2	1	0	0	1037	444	0	0	0	0	0	3223	0	2	2	0	0	616	927	0	0	2	1233	133	1	0	2	0
1	sy_	male	right eye	58	5520000	2&3 same	screen	270	1	0	1166	771	1166	771	13	13	4	4	2000	2000	1111	4	0	0	0	1530	0	0	0	0	0	0	2213	1	2	1	0	748	320	420	0	0	0	0	1233	1	1	2	0
1	sy_	male	right eye	59	3902000	all diff	array	90	1	0	2568	1478	2568	1478	13	13	4	2	2000	2000	11212	3	2	0	0	732	747	0	0	0	0	0	3322	0	2	2	0	0	1238	284	0	0	0	0	9123	1	1	1	1
1	sy_	male	right eye	60	4130000	all diff	array	90	1	0	1546	1140	1546	1140	13	13	4	4	2000	2000	1112	3	1	0	0	1060	300	0	0	0	0	0	221	1	2	0	0	522	946	0	0	0	0	0	1193	2	0	1	1
1	ti_	male	left bad calibration	1	8102000	1&2 same	screen	0	1	0	1068	640	1068	640	13	13	4	4	2000	2000	122	1	2	0	0	210	815	0	0	0	0	0	333239	0	1	4	1	0	148	986	235	0	0	0	2	0	1	0	0
1	ti_	male	left bad calibration	2	6000000	all same	array	0	1	0	1360	911	1360	911	13	13	4	4	2000	2000	11219	3	1	0	1	686	200	0	638	0	2	838	229	0	2	0	1	0	806	0	601	0	0	0	123	1	1	1	0
1	ti_	male	left bad calibration	3	6302000	1&2 same	array	180	1	0	1637	1211	1637	1211	13	13	2	2	2000	2000	2221	1	3	0	0	68	1538	0	0	0	0	0	2232	0	3	1	0	0	1277	310	0	0	0	0	33	0	0	2	0
1	ti_	male	left bad calibration	4	6301000	1&2 same	array	270	0	0			1639	1161	30	39	4	4	2000	2000	912112	3	2	0	1	922	368	0	236	0	0	0	939	0	0	1	2	0	0	354	1339	0	0	0	0	0	0	0	0
1	ti_	male	left bad calibration	5	4802000	1&3 same	screen	180	1	0	2117	1420	2117	1420	13	13	2	2	2000	2000	112121	4	2	0	0	757	712	0	0	0	1	332	3291	1	1	1	1	347	292	446	352	0	0	0	112139	3	1	1	1
1	ti_	male	left bad calibration	6	4320000	2&3 same	array	270	1	0	2056	1188	2056	1188	13	13	4	4	2000	2000	1122192	3	3	0	1	726	505	0	114	0	1	247	92212	1	3	0	1	332	522	0	194	0	2	236	1113	3	0	1	0
1	ti_	male	left bad calibration	7	4020000	1&3 same	array	0	1	0	2011	801	2011	801	13	13	4	2	2000	2000	121	2	1	0	0	1287	344	0	0	0	0	0	9399	0	0	1	3	0	0	332	438	0	0	0	11111112	7	1	0	0
1	ti_	male	left bad calibration	8	5322000	all diff	screen	0	1	0	1228	710	1228	710	13	13	4	2	2000	2000	91199	2	0	0	3	704	0	0	896	0	0	0	923399	0	1	2	3	0	136	408	731	0	0	0	133	1	0	2	0
1	ti_	male	left bad calibration	9	5232000	1&3 same	screen	180	1	0	2929	1779	2929	1779	13	13	4	2	2000	2000	12911	3	1	0	1	649	702	0	306	0	0	0	22299	0	3	0	2	0	536	0	737	0	1	518	111912992	4	2	0	3
1	ti_	male	left bad calibration	10	5520000	2&3 same	screen	270	1	0	1204	899	1204	899	13	13	4	4	2000	2000	112119	4	1	0	1	1058	214	0	113	0	1	110	332999	0	1	2	3	0	230	182	785	0	3	382	13	1	0	1	0
1	ti_	male	left bad calibration	11	4900000	2&3 same	screen	90	1	0	1447	971	1447	971	13	13	4	2	2000	2000	12119	3	1	0	1	1296	170	0	37	0	0	0	199	1	0	0	2	456	0	0	780	0	0	0	1331	2	0	2	0
1	ti_	male	left bad calibration	12	8003000	all same	screen	90	1	0	2225	1031	2225	1031	13	13	2	4	2000	2000	22	0	2	0	0	0	1737	0	0	0	0	0	3399	0	0	2	2	0	0	662	672	0	1	470	112	2	1	0	0
1	ti_	male	left bad calibration	13	3600000	1&3 same	array	0	1	0	1000	670	1000	670	13	13	4	4	2000	2000	121111	5	1	0	0	1320	102	0	0	0	1	102	9939	0	0	1	3	0	0	156	766	0	0	0	122222	1	5	0	0
1	ti_	male	left bad calibration	14	6203000	1&2 same	array	90	1	0	1245	909	1245	909	13	13	4	4	2000	2000	12929	1	2	0	2	248	578	0	583	0	0	0	299999	0	1	0	5	0	144	0	1065	0	0	0	11111133	6	0	2	0
1	ti_	male	left bad calibration	15	5432000	all diff	screen	270	1	0	2407	1220	2407	1220	13	13	2	2	2000	2000	1199	2	0	0	2	476	0	0	727	0	0	0	939399	0	0	2	4	0	0	220	944	0	1	224	1111122	5	2	0	0
1	ti_	male	left bad calibration	16	5532000	2&3 same	screen	90	1	0	1041	669	1041	669	13	13	4	4	2000	2000	912199	2	1	0	3	514	440	0	712	0	0	0	339	0	0	2	1	0	0	340	1053	0	0	0	333	0	0	3	0
1	ti_	male	left bad calibration	17	4802000	1&3 same	screen	270	0	0			1278	791	30	39	2	2	2000	2000	22929	0	3	0	2	0	1110	0	248	0	0	0	399	0	0	1	2	0	0	210	1035	0	1	210	122	1	2	0	0
1	ti_	male	left bad calibration	18	8703000	1&2 same	screen	0	1	0	1631	819	1631	819	13	13	2	2	2000	2000	122299	1	3	0	2	222	1238	0	33	0	1	204	2229	0	3	0	1	0	1246	0	291	0	1	226	399	0	0	1	2
1	ti_	male	left bad calibration	19	3612000	1&3 same	array	180	1	0	3030	1151	3030	1151	13	13	4	4	2000	2000	1999	1	0	0	3	522	0	0	650	0	0	0	322229	0	4	1	1	0	372	178	711	0	0	0	122111	4	2	0	0
1	ti_	male	left bad calibration	20	6100000	1&2 same	array	90	0	0			1238	702	30	34	4	4	2000	2000	1219	2	1	0	1	1142	190	0	274	0	1	274	219	1	1	0	1	344	326	0	466	0	1	344	9999	0	0	0	4
1	ti_	male	left bad calibration	21	3812000	all diff	array	90	1	0	2298	740	2298	740	13	13	2	4	2000	2000	911111121	7	1	0	2	574	26	0	636	0	3	712	9399	0	0	1	3	0	0	212	858	0	0	0	1123	2	1	1	0
1	ti_	male	left bad calibration	22	3612000	1&3 same	array	90	1	0	1171	702	1171	702	13	13	2	4	2000	2000	13299	1	1	1	2	234	178	154	605	0	0	0	3999	0	0	1	3	0	0	194	968	0	0	0	123	1	1	1	0
1	ti_	male	left bad calibration	23	4812000	1&3 same	screen	270	1	0	1315	950	1315	950	13	13	4	2	2000	2000	111119	5	0	0	1	602	0	0	540	0	0	0	399	0	0	1	2	0	0	210	672	0	0	0	1	1	0	0	0
1	ti_	male	left bad calibration	24	8403000	all same	screen	270	1	0	1440	879	1440	879	13	13	2	2	2000	2000	1299	1	1	0	2	162	300	0	775	0	1	112	2999	0	1	0	3	0	216	0	603	0	0	0	1122	2	2	0	0
1	ti_	male	left bad calibration	25	6002000	all same	array	90	1	0	1866	362	1866	362	13	13	4	2	2000	2000	1119	3	0	0	1	394	0	0	839	0	0	0	11199	3	0	0	2	144	0	0	773	0	0	0	33322	0	2	3	0
1	ti_	male	left bad calibration	26	8401000	all same	screen	0	1	0	874	559	874	559	13	13	4	2	2000	2000	121199	3	1	0	2	888	286	0	331	0	4	865	9929	0	1	0	3	0	304	0	654	0	0	0	1	1	0	0	0
1	ti_	male	left bad calibration	27	5112000	all diff	screen	90	1	0	1647	809	1647	809	13	13	2	4	2000	2000	199	1	0	0	2	446	0	0	598	0	0	0	2229	0	3	0	1	0	192	0	1009	0	0	0	1223	1	2	1	0
1	ti_	male	left bad calibration	28	5222000	1&3 same	screen	270	1	0	1008	769	1008	769	13	13	4	4	2000	2000	111999	3	0	0	3	282	0	0	1025	0	0	0	923999	0	1	1	4	0	232	106	928	0	0	0	3	0	0	1	0
1	ti_	male	left bad calibration	29	6203000	1&2 same	array	0	1	0	904	670	904	670	13	13	2	2	2000	2000	19119	3	0	0	2	742	0	0	473	0	0	0	239	0	1	1	1	0	962	84	413	0	0	0	11	2	0	0	0
1	ti_	male	left bad calibration	30	8203000	1&2 same	screen	0	1	0	801	622	801	622	13	13	2	4	2000	2000	12199	2	1	0	2	390	292	0	645	0	1	292	3999	0	0	1	3	0	0	178	888	0	0	0	93	0	0	1	1
1	ti_	male	left bad calibration	31	4022000	1&3 same	array	90	1	0	1441	759	1441	759	13	13	2	2	2000	2000	2291	1	2	0	1	713	486	0	308	0	1	308	932999	0	1	1	4	0	258	166	1046	0	1	196	2223	0	3	1	0
1	ti_	male	left bad calibration	32	4912000	2&3 same	screen	180	1	0	2319	849	2319	849	13	13	4	4	2000	2000	122219	2	3	0	1	372	726	0	223	0	0	0	2299	0	2	0	2	0	778	0	410	0	0	0	192	1	1	0	1
1	ti_	male	left bad calibration	33	4222000	all diff	array	0	1	0	1052	770	1052	770	13	13	4	2	2000	2000	199	1	0	0	2	460	0	0	1081	0	0	0	9339999	0	0	2	5	0	0	308	1197	0	0	0	12	1	1	0	0
1	ti_	male	left bad calibration	34	8702000	1&2 same	screen	0	1	0	780	460	780	460	13	13	4	4	2000	2000	911199999	3	0	0	7	550	0	0	1009	0	1	76	22992	0	3	0	2	0	758	0	534	0	0	0	111133	4	0	2	0
1	ti_	male	left bad calibration	35	4332000	2&3 same	array	0	1	0	868	521	868	521	13	13	2	4	2000	2000	119319	3	0	1	2	356	0	216	409	0	1	216	399999999	0	0	1	8	0	0	222	787	0	2	95	99	0	0	0	2
1	ti_	male	left bad calibration	36	4030000	1&3 same	array	0	1	0	616	422	616	422	13	13	2	4	2000	2000	999991119	3	0	0	6	392	0	0	855	0	0	0	3939399	0	0	3	4	0	0	682	604	0	0	0	13	1	0	1	0
1	ti_	male	left bad calibration	37	5420000	all diff	screen	180	1	0	2000	680	2000	680	13	13	2	4	2000	2000	1291199	3	1	0	3	676	108	0	534	0	2	452	933339999	0	0	4	5	0	0	306	878	0	4	484	919399393	1	0	3	5
1	ti_	male	left bad calibration	38	8002000	all same	screen	180	1	0	1036	401	1036	401	13	13	2	2	2000	2000	11199	3	0	0	2	496	0	0	933	0	1	104	3939999	0	0	2	5	0	0	482	848	0	0	0	1	1	0	0	0
1	ti_	male	left bad calibration	39	6003000	all same	array	90	1	0	736	512	736	512	13	13	2	2	2000	2000	1212912	3	3	0	1	514	578	0	372	0	2	284	219999	1	1	0	4	224	344	0	744	0	0	0	2	0	1	0	0
1	ti_	male	left bad calibration	40	5002000	all diff	screen	90	1	0	1029	552	1029	552	13	13	4	2	2000	2000	12211	3	2	0	0	1218	258	0	0	0	1	280	2299119	2	2	0	3	410	186	0	521	0	2	102	11112	4	1	0	0
1	ti_	male	left bad calibration	41	6103000	1&2 same	array	180	1	0	1147	410	1147	410	13	13	2	4	2000	2000	12219	2	2	0	1	654	220	0	499	0	0	0	2999	0	1	0	3	0	314	0	1138	0	0	0	93	0	0	1	1
1	ti_	male	left bad calibration	42	6003000	all same	array	270	0	0			2015	930	29	39	2	2	2000	2000	12299	1	2	0	2	364	140	0	845	0	0	0	2999	0	1	0	3	0	92	0	996	0	0	0	9199	1	0	0	3
1	ti_	male	left bad calibration	43	6002000	all same	array	180	1	0	1297	312	1297	312	13	13	2	2	2000	2000	111199	4	0	0	2	778	0	0	561	0	0	0	39999	0	0	1	4	0	0	366	1101	0	0	0	93	0	0	1	1
1	ti_	male	left bad calibration	44	4332000	2&3 same	array	180	1	0	1446	702	1446	702	13	13	4	2	2000	2000	11199	3	0	0	2	768	0	0	626	0	0	0	32999	0	1	1	3	0	454	166	779	0	0	0	191	2	0	0	1
1	ti_	male	left bad calibration	45	3712000	2&3 same	array	0	1	0	818	522	818	522	13	13	2	2	2000	2000	919999	1	0	0	5	404	0	0	1117	0	2	446	93999	0	0	1	4	0	0	250	998	0	0	0	13	1	0	1	0
1	ti_	male	left bad calibration	46	3902000	all diff	array	90	1	0	1032	601	1032	601	13	13	4	2	2000	2000	129999	1	1	0	4	374	158	0	814	0	0	0	3999999	0	0	1	6	0	0	400	760	0	2	294	1122	2	2	0	0
1	ti_	male	left bad calibration	47	8602000	1&2 same	screen	0	1	0	772	300	772	300	13	13	4	4	2000	2000	119999	2	0	0	4	628	0	0	916	0	0	0	2999999	0	1	0	6	0	166	0	1055	0	1	178	133	1	0	2	0
1	ti_	male	left bad calibration	48	8101000	1&2 same	screen	90	1	0	750	532	750	532	13	13	2	2	2000	2000	11121	4	1	0	0	925	332	0	0	0	0	0	2399	0	1	1	2	0	214	220	814	0	0	0	1122	2	2	0	0
1	ti_	male	left bad calibration	49	4232000	all diff	array	270	1	0	697	470	697	470	13	13	2	2	2000	2000	99999	0	0	0	5	0	0	0	1084	0	2	692	993999	0	0	1	5	0	0	258	1069	0	0	0	22	0	2	0	0
1	ti_	male	left bad calibration	50	8402000	all same	screen	270	1	0	585	312	585	312	13	13	2	4	2000	2000	22999	0	2	0	3	0	558	0	839	0	0	0	33222	0	3	2	0	0	953	542	0	0	0	0	93	0	0	1	1
1	ti_	male	left bad calibration	51	8001000	all same	screen	0	1	0	668	412	668	412	13	13	2	4	2000	2000	1121	3	1	0	0	1223	314	0	0	0	0	0	3999	0	0	1	3	0	0	634	831	0	1	296	3	0	0	1	0
1	ti_	male	left bad calibration	52	5232000	1&3 same	screen	90	0	0			1242	261	29	32	2	4	2000	2000	1319	2	0	1	1	568	0	128	284	0	0	0	399	0	0	1	2	0	0	362	1273	0	1	362	19	1	0	0	1
1	ti_	male	left bad calibration	53	4902000	2&3 same	screen	0	1	0	653	381	653	381	13	13	4	4	2000	2000	999222332	0	5	2	3	0	1008	78	356	0	2	306	992919	1	1	0	4	134	292	0	961	0	1	225	33	0	0	2	0
1	ti_	male	left bad calibration	54	3800000	all diff	array	180	1	0	1510	522	1510	522	13	13	2	2	2000	2000	1911	3	0	0	1	1337	0	0	36	0	1	473	3999	0	0	1	3	0	0	344	977	0	1	344	999	0	0	0	3
1	ti_	male	left bad calibration	55	3702000	2&3 same	array	180	1	0	1124	541	1124	541	13	13	2	2	2000	2000	91199	2	0	0	3	604	0	0	888	0	0	0	3999	0	0	1	3	0	0	504	881	0	0	0	19	1	0	0	1
1	ti_	male	left bad calibration	56	3712000	2&3 same	array	270	1	0	1335	571	1335	571	13	13	4	2	2000	2000	9199	1	0	0	3	394	0	0	1166	0	1	822	33999	0	0	2	3	0	0	306	1024	0	0	0	191	2	0	0	1
1	ti_	male	left bad calibration	57	6003000	all same	array	180	0	0			823	280	30	39	2	2	2000	2000	919199	2	0	0	4	520	0	0	724	0	1	156	2999	0	1	0	3	0	456	0	773	0	1	315	9	0	0	0	1
1	ti_	male	left bad calibration	58	5522000	2&3 same	screen	90	1	0	1324	510	1324	510	13	13	2	2	2000	2000	1199	2	0	0	2	452	0	0	892	0	0	0	299	0	1	0	2	0	326	0	1104	0	0	0	22	0	2	0	0
1	ti_	male	left bad calibration	59	5012000	all diff	screen	270	1	0	1167	320	1167	320	13	13	4	2	2000	2000	1221122	3	4	0	0	574	689	0	0	0	2	368	22999	0	2	0	3	0	318	0	992	0	0	0	191	2	0	0	1
1	ti_	male	left bad calibration	60	4130000	all diff	array	90	1	0	840	511	840	511	13	13	4	4	2000	2000	11921	3	1	0	1	847	312	0	156	0	0	0	32939	0	1	2	2	0	180	508	645	0	1	188	9	0	0	0	1
1	to_	female	left eye	1	6003000	all same	array	270	1	0	766	372	766	372	13	13	4	2	2000	2000	1111	4	0	0	0	1564	0	0	0	0	0	0	219	1	1	0	1	722	498	0	397	0	2	895	99	0	0	0	2
1	to_	female	left eye	2	5112000	all diff	screen	90	0	0			1800	452	29	31	4	4	2000	2000	12121	3	2	0	0	601	994	0	0	0	0	0	1111	4	0	0	0	1592	0	0	0	0	0	0	1939	1	0	1	2
1	to_	female	left eye	3	4020000	1&3 same	array	0	0	0			643	350	30	39	2	2	2000	2000	119	2	0	0	1	604	0	0	1053	0	0	0	919	1	0	0	2	430	0	0	1289	0	1	430	9	0	0	0	1
1	to_	female	left eye	4	4812000	1&3 same	screen	270	1	0	773	479	773	479	13	13	4	2	2000	2000	1111	4	0	0	0	1538	0	0	0	0	0	0	3133	1	0	3	0	468	0	1046	0	0	1	216	19	1	0	0	1
1	to_	female	left eye	5	5232000	1&3 same	screen	90	1	0	606	390	606	390	13	13	4	4	2000	2000	11911	4	0	0	1	1303	0	0	334	0	0	0	3999	0	0	1	3	0	0	592	862	0	0	0	13	1	0	1	0
1	to_	female	left eye	6	8602000	1&2 same	screen	0	0	0			1265	450	24	40	4	5	2000	2000	112111	5	1	0	0	1031	594	0	0	0	0	0	2322	0	3	1	0	0	919	506	0	0	0	0	91	1	0	0	1
1	to_	female	left eye	7	4902000	2&3 same	screen	0	1	0	797	521	797	521	13	13	4	4	2000	2000	11233	2	1	2	0	416	594	479	0	0	0	0	9299	0	1	0	3	0	582	0	818	0	0	0	13	1	0	1	0
1	to_	female	left eye	8	6002000	all same	array	90	1	0	809	511	809	511	13	13	4	2	2000	2000	1121	3	1	0	0	1200	396	0	0	0	0	0	2199	1	1	0	2	442	430	0	770	0	0	0	13	1	0	1	0
1	to_	female	left eye	9	8401000	all same	screen	0	1	0	793	470	793	470	13	13	4	2	2000	2000	11192	3	1	0	1	1130	97	0	444	0	0	0	292	0	2	0	1	0	1211	0	406	0	0	0	12	1	1	0	0
1	to_	female	left eye	10	4912000	2&3 same	screen	180	1	0	948	661	948	661	13	13	4	4	2000	2000	1223333	1	2	4	0	210	206	788	0	0	1	210	222	0	3	0	0	0	1623	0	0	0	1	752	12	1	1	0	0
1	to_	female	left eye	11	3600000	1&3 same	array	0	1	0	795	501	795	501	13	13	4	4	2000	2000	199999	1	0	0	5	242	0	0	1357	0	0	0	991	1	0	0	2	328	0	0	1074	0	0	0	12	1	1	0	0
1	to_	female	left eye	12	3712000	2&3 same	array	270	1	0	872	600	872	600	13	13	4	2	2000	2000	91999	1	0	0	4	238	0	0	1536	0	0	0	11	2	0	0	0	1679	0	0	0	0	0	0	111	3	0	0	0
1	to_	female	left eye	13	4332000	2&3 same	array	0	1	0	794	512	794	512	13	13	2	4	2000	2000	9119	2	0	0	2	732	0	0	1139	0	0	0	3333	0	0	4	0	0	0	1661	0	0	0	0	139	1	0	1	1
1	to_	female	left eye	14	4320000	2&3 same	array	270	1	0	743	472	743	472	13	13	4	4	2000	2000	1199	2	0	0	2	520	0	0	1150	0	0	0	119	2	0	0	1	1076	0	0	532	0	0	0	19	1	0	0	1
1	to_	female	left eye	15	6100000	1&2 same	array	90	1	0	1030	491	1030	491	13	13	4	2	2000	2000	99999	0	0	0	5	0	0	0	1627	0	0	0	9299	0	1	0	3	0	828	0	787	0	1	828	19	1	0	0	1
1	to_	female	left eye	16	5322000	all diff	screen	0	1	0	1114	510	1114	510	13	13	4	2	2000	2000	1111	4	0	0	0	1675	0	0	0	0	1	516	3999	0	0	1	3	0	0	170	1442	0	2	1068	191	2	0	0	1
1	to_	female	left eye	17	3712000	2&3 same	array	0	1	0	1072	810	1072	810	13	13	2	2	2000	2000	91111	4	0	0	1	1634	0	0	276	0	0	0	33393	0	0	4	1	0	0	1263	322	0	0	0	299	0	1	0	2
1	to_	female	left eye	18	5420000	all diff	screen	180	1	0	2421	270	2421	270	13	13	2	4	2000	2000	1199	2	0	0	2	470	0	0	1016	0	1	370	339	0	0	2	1	0	0	1494	184	0	1	944	91999	1	0	0	4
1	to_	female	left eye	19	4030000	1&3 same	array	0	1	0	821	371	821	371	13	13	2	4	2000	2000	919333	1	0	3	2	164	0	1142	546	0	0	0	399	0	0	1	2	0	0	164	1509	0	1	1251	119	2	0	0	1
1	to_	female	left eye	20	3902000	all diff	array	90	1	0	804	540	804	540	13	13	4	2	2000	2000	12199	2	1	0	2	510	404	0	693	0	1	111	33239	0	1	3	1	0	718	648	234	0	1	258	19	1	0	0	1
1	to_	female	left eye	21	8101000	1&2 same	screen	90	1	0	1063	441	1063	441	13	13	2	2	2000	2000	1999	1	0	0	3	188	0	0	1514	0	1	1042	22999	0	2	0	3	0	158	0	1483	0	0	0	33	0	0	2	0
1	to_	female	left eye	22	6203000	1&2 same	array	0	1	0	1414	501	1414	501	13	13	2	2	2000	2000	129	1	1	0	1	216	800	0	666	0	1	666	211	2	1	0	0	1097	542	0	0	0	0	0	193	1	0	1	1
1	to_	female	left eye	23	8003000	all same	screen	90	1	0	854	562	854	562	13	13	2	4	2000	2000	12932	1	2	1	1	214	681	298	456	0	0	0	39999	0	0	1	4	0	0	208	1155	0	0	0	13	1	0	1	0
1	to_	female	left eye	24	3702000	2&3 same	array	180	1	0	1143	601	1143	601	13	13	2	2	2000	2000	1119	3	0	0	1	1250	0	0	355	0	0	0	339	0	0	2	1	0	0	972	721	0	1	540	193	1	0	1	1
1	to_	female	left eye	25	4232000	all diff	array	270	1	0	1764	1201	1764	1201	13	13	2	2	2000	2000	11	2	0	0	0	1668	0	0	0	0	0	0	3333	0	0	4	0	0	0	1702	0	0	0	0	1133	2	0	2	0
1	to_	female	left eye	26	8102000	1&2 same	screen	0	1	0	720	431	720	431	13	13	4	4	2000	2000	919922	1	2	0	3	428	625	0	764	0	0	0	399	0	0	1	2	0	0	758	915	0	0	0	93	0	0	1	1
1	to_	female	left eye	27	4332000	2&3 same	array	180	1	0	1314	809	1314	809	13	13	4	2	2000	2000	1912	2	1	0	1	706	484	0	482	0	1	264	292199	1	2	0	3	548	382	0	638	0	0	0	913	1	0	1	1
1	to_	female	left eye	28	8001000	all same	screen	0	1	0	791	551	791	551	13	13	2	4	2000	2000	1293	1	1	1	1	408	318	437	450	0	0	0	33399	0	0	3	2	0	0	860	690	0	0	0	193	1	0	1	1
1	to_	female	left eye	29	4022000	1&3 same	array	90	1	0	837	532	837	532	13	13	2	2	2000	2000	1222	1	3	0	0	258	1432	0	0	0	0	0	22912	1	3	0	1	186	1137	0	294	0	0	0	3	0	0	1	0
1	to_	female	left eye	30	5522000	2&3 same	screen	90	1	0	781	441	781	441	13	13	2	2	2000	2000	1213	2	1	1	0	888	386	380	0	0	0	0	29921	1	2	0	2	189	206	0	1034	0	0	0	3	0	0	1	0
1	to_	female	left eye	31	3800000	all diff	array	180	1	0	2118	642	2118	642	13	13	2	2	2000	2000	129	1	1	0	1	230	334	0	907	0	0	0	3219	1	1	1	1	252	368	196	785	0	0	0	1313	2	0	2	0
1	to_	female	left eye	32	8703000	1&2 same	screen	0	1	0	699	421	699	421	13	13	2	2	2000	2000	12933	1	1	2	1	190	216	317	718	0	0	0	232	0	2	1	0	0	1248	424	0	0	0	0	3	0	0	1	0
1	to_	female	left eye	33	6301000	1&2 same	array	270	1	0	928	490	928	490	13	13	4	2	2000	2000	1192	2	1	0	1	1086	108	0	420	0	3	1410	29999	0	1	0	4	0	502	0	913	0	1	232	199	1	0	0	2
1	to_	female	left eye	34	4222000	all diff	array	0	0	0			784	471	29	39	4	4	2000	2000	11111	5	0	0	0	1428	0	0	0	0	1	154	999	0	0	0	3	0	0	0	1698	0	0	0	9	0	0	0	1
1	to_	female	left eye	35	8403000	all same	screen	270	1	0	911	451	911	451	13	13	2	2	2000	2000	12192	2	2	0	1	544	659	0	202	0	0	0	239	0	1	1	1	0	434	372	580	0	0	0	2	0	1	0	0
1	to_	female	left eye	36	4802000	1&3 same	screen	180	0	0			891	470	29	32	2	4	2000	2000	112212	3	3	0	0	978	608	0	0	0	0	0	23	0	1	1	0	0	242	1395	0	0	1	242	9	0	0	0	1
1	to_	female	left eye	37	6203000	1&2 same	array	90	1	0	1166	631	1166	631	13	13	4	4	2000	2000	122	1	2	0	0	762	949	0	0	0	0	0	229	0	2	0	1	0	944	0	444	0	0	0	1193	2	0	1	1
1	to_	female	left eye	38	6003000	all same	array	180	1	0	805	511	805	511	13	13	4	2	2000	2000	112	2	1	0	0	476	1221	0	0	0	1	264	211	2	1	0	0	909	436	0	0	0	0	0	12	1	1	0	0
1	to_	female	left eye	39	6302000	1&2 same	array	180	1	0	2929	570	2929	570	13	13	2	2	2000	2000	122	1	2	0	0	220	1438	0	0	0	1	176	9	0	0	0	1	0	0	0	686	0	0	0	199999	1	0	0	5
1	to_	female	left eye	40	5432000	all diff	screen	270	1	0	1062	791	1062	791	13	13	2	2	2000	2000	1111	4	0	0	0	1348	0	0	0	0	0	0	399	0	0	1	2	0	0	192	756	0	1	326	123	1	1	1	0
1	to_	female	left eye	41	3612000	1&3 same	array	180	1	0	1227	841	1227	841	13	13	4	4	2000	2000	12122	2	3	0	0	920	760	0	0	0	0	0	3291	1	1	1	1	707	344	206	386	0	0	0	12	1	1	0	0
1	to_	female	left eye	42	5232000	1&3 same	screen	180	0	0			1369	1099	29	32	4	4	2000	2000	121121	4	2	0	0	791	630	0	0	0	0	0	92391	1	1	1	2	280	424	304	598	0	1	204	199	1	0	0	2
1	to_	female	left eye	43	5002000	all diff	screen	90	0	0			1507	919	30	32	4	4	2000	2000	12122	2	3	0	0	410	950	0	0	0	0	0	922	0	2	0	1	0	1336	0	320	0	1	354	19	1	0	0	1
1	to_	female	left eye	44	8203000	1&2 same	screen	0	1	0	1008	501	1008	501	13	13	2	4	2000	2000	11221	3	2	0	0	964	566	0	0	0	1	44	32339	0	1	3	1	0	396	1170	17	0	1	410	139	1	0	1	1
1	to_	female	left eye	45	6003000	all same	array	90	1	0	1113	610	1113	610	13	13	2	2	2000	2000	11222	2	3	0	0	250	1427	0	0	0	0	0	229	0	2	0	1	0	870	0	825	0	0	0	23	0	1	1	0
1	to_	female	left eye	46	6002000	all same	array	180	1	0	1093	640	1093	640	13	13	2	2	2000	2000	111	3	0	0	0	1667	0	0	0	0	0	0	3199	1	0	1	2	468	0	506	663	0	2	982	93	0	0	1	1
1	to_	female	left eye	47	5532000	2&3 same	screen	90	1	0	840	560	840	560	13	13	4	4	2000	2000	11191	4	0	0	1	974	0	0	466	0	0	0	923	0	1	1	1	0	686	728	196	0	1	196	19	1	0	0	1
1	to_	female	left eye	48	6000000	all same	array	0	1	0	873	441	873	441	13	13	4	4	2000	2000	1129	2	1	0	1	398	636	0	627	0	1	636	2221	1	3	0	0	50	1600	0	0	0	2	858	13	1	0	1	0
1	to_	female	left eye	49	4130000	all diff	array	90	1	0	693	391	693	391	13	13	4	4	2000	2000	11223	2	2	1	0	400	286	759	0	0	0	0	29222	0	4	0	1	0	1201	0	448	0	0	0	9	0	0	0	1
1	to_	female	left eye	50	5222000	1&3 same	screen	270	1	0	1103	650	1103	650	13	13	4	4	2000	2000	11111	5	0	0	0	1654	0	0	0	0	0	0	3931	1	0	2	1	68	0	1074	426	0	0	0	19	1	0	0	1
1	to_	female	left eye	51	3612000	1&3 same	array	90	1	0	1109	471	1109	471	13	13	2	4	2000	2000	123	1	1	1	0	220	934	536	0	0	0	0	2999	0	1	0	3	0	150	0	1461	0	0	0	33	0	0	2	0
1	to_	female	left eye	52	8002000	all same	screen	180	1	0	1473	629	1473	629	13	13	2	2	2000	2000	12	1	1	0	0	236	1509	0	0	0	0	0	3399	0	0	2	2	0	0	834	432	0	0	0	1913	2	0	1	1
1	to_	female	left eye	53	5012000	all diff	screen	270	1	0	991	571	991	571	13	13	4	2	2000	2000	121232	2	3	1	0	262	605	524	0	0	2	534	2999	0	1	0	3	0	668	0	929	0	0	0	99	0	0	0	2
1	to_	female	left eye	54	5520000	2&3 same	screen	270	1	0	934	570	934	570	13	13	4	4	2000	2000	1121	3	1	0	0	867	844	0	0	0	0	0	3231	1	1	2	0	293	666	656	0	0	1	293	19	1	0	0	1
1	to_	female	left eye	55	8702000	1&2 same	screen	0	1	0	1182	501	1182	501	13	13	4	4	2000	2000	11	2	0	0	0	1678	0	0	0	0	0	0	229	0	2	0	1	0	1310	0	156	0	0	0	1912	2	1	0	1
1	to_	female	left eye	56	6103000	1&2 same	array	180	1	0	1198	760	1198	760	13	13	2	4	2000	2000	1211	3	1	0	0	1154	484	0	0	0	1	300	2211	2	2	0	0	515	918	0	0	0	0	0	93	0	0	1	1
1	to_	female	left eye	57	8402000	all same	screen	270	1	0	1242	470	1242	470	13	13	2	4	2000	2000	12222	1	4	0	0	180	1498	0	0	0	0	0	3239	0	1	2	1	0	678	702	131	0	0	0	93	0	0	1	1
1	to_	female	left eye	58	4900000	2&3 same	screen	90	1	0	1052	519	1052	519	13	13	4	2	2000	2000	1121	3	1	0	0	996	642	0	0	0	1	728	12239	1	2	1	1	260	524	550	156	0	2	810	129	1	1	0	1
1	to_	female	left eye	59	4802000	1&3 same	screen	270	1	0	884	441	884	441	13	13	2	4	2000	2000	1222	1	3	0	0	248	1245	0	0	0	0	0	2229	0	3	0	1	0	1382	0	140	0	1	140	13	1	0	1	0
1	to_	female	left eye	60	3812000	all diff	array	90	1	0	750	391	750	391	13	13	2	4	2000	2000	121	2	1	0	0	1127	556	0	0	0	0	0	3399	0	0	2	2	0	0	1136	535	0	0	0	13	1	0	1	0
1	tu_	male	no eyetracking	1	4030000	1&3 same	array	0	1	0	1444	632	1444	632	13	13	2	4	2000	2000	99999	0	0	0	5	0	0	0	1678	0	0	0	199119	3	0	0	3	646	0	0	928	0	0	0	99	0	0	0	2
1	tu_	male	no eyetracking	2	4222000	all diff	array	0	0	0			2174	710	29	39	4	4	2000	2000	999999	0	0	0	6	0	0	0	1460	0	0	0	99991	1	0	0	4	220	0	0	1080	0	1	220	9999999	0	0	0	7
1	tu_	male	no eyetracking	3	3800000	all diff	array	180	1	0	2184	1479	2184	1479	13	13	2	2	2000	2000	3993	0	0	2	2	0	0	665	810	0	0	0	999929	0	1	0	5	0	174	0	1218	0	1	174	99999	0	0	0	5
1	tu_	male	no eyetracking	4	3702000	2&3 same	array	180	0	0			2374	1610	29	39	2	4	2000	2000	9999	0	0	0	4	0	0	0	947	0	0	0	992211	2	2	0	2	190	280	0	782	0	0	0	999999	0	0	0	6
1	tu_	male	no eyetracking	5	3612000	1&3 same	array	180	1	0	2278	1310	2278	1310	13	13	4	4	2000	2000	39939	0	0	2	3	0	0	612	837	0	1	284	99999	0	0	0	5	0	0	0	1428	0	1	146	99	0	0	0	2
1	tu_	male	no eyetracking	6	5420000	all diff	screen	180	1	0	2716	1978	2716	1978	13	13	2	4	2000	2000	999	0	0	0	3	0	0	0	1526	0	0	0	392299	0	2	1	3	0	186	178	643	0	2	316	99999999	0	0	0	8
1	tu_	male	no eyetracking	7	4812000	1&3 same	screen	270	1	0	1121	722	1121	722	13	13	4	2	2000	2000	999999	0	0	0	6	0	0	0	1136	0	0	0	999999	0	0	0	6	0	0	0	1296	0	0	0	99	0	0	0	2
1	tu_	male	no eyetracking	8	3712000	2&3 same	array	0	0	0			2598	1090	29	39	2	4	2000	2000	932929	0	2	1	3	0	380	38	992	0	0	0	9999999	0	0	0	7	0	0	0	1502	0	0	0	9999999	0	0	0	7
1	tu_	male	no eyetracking	9	4802000	1&3 same	screen	180	1	0	2866	1819	2866	1819	13	13	2	2	2000	2000	999999	0	0	0	6	0	0	0	1515	0	0	0	999999	0	0	0	6	0	0	0	1038	0	0	0	99991	1	0	0	4
1	tu_	male	no eyetracking	10	4902000	2&3 same	screen	0	1	0	1764	1091	1764	1091	13	13	4	4	2000	2000	93333	0	0	4	1	0	0	1163	232	0	1	232	919999	1	0	0	5	90	0	0	1558	0	2	700	39999	0	0	1	4
1	tu_	male	no eyetracking	11	4320000	2&3 same	array	270	1	0	1851	1488	1851	1488	13	13	4	4	2000	2000	99999	0	0	0	5	0	0	0	1536	0	0	0	932999	0	1	1	4	0	202	152	843	0	0	0	339	0	0	2	1
1	tu_	male	no eyetracking	12	8003000	all same	screen	90	1	0	2383	1969	2383	1969	13	13	2	4	2000	2000	999399	0	0	1	5	0	0	660	966	0	0	0	9999	0	0	0	4	0	0	0	1549	0	1	505	9999999	0	0	0	7
1	tu_	male	no eyetracking	13	5532000	2&3 same	screen	90	1	0	1870	1368	1870	1368	13	13	4	4	2000	2000	999999	0	0	0	6	0	0	0	1505	0	0	0	19993	1	0	1	3	170	0	146	906	0	0	0	39999	0	0	1	4
1	tu_	male	no eyetracking	14	6100000	1&2 same	array	90	1	0	2220	1819	2220	1819	13	13	4	2	2000	2000	39939	0	0	2	3	0	0	656	750	0	0	0	99993	0	0	1	4	0	0	562	1068	0	2	748	99999	0	0	0	5
1	tu_	male	no eyetracking	15	6103000	1&2 same	array	180	1	0	1804	1330	1804	1330	13	13	2	4	2000	2000	99999	0	0	0	5	0	0	0	1487	0	2	519	992999	0	1	0	5	0	270	0	1553	0	1	270	9999	0	0	0	4
1	tu_	male	no eyetracking	16	4802000	1&3 same	screen	270	1	0	1975	1191	1975	1191	13	13	2	4	2000	2000	9333393	0	0	5	2	0	0	1111	294	0	1	128	9399	0	0	1	3	0	0	758	766	0	0	0	9999	0	0	0	4
1	tu_	male	no eyetracking	17	6203000	1&2 same	array	90	1	0	1847	1299	1847	1299	13	13	4	4	2000	2000	999999	0	0	0	6	0	0	0	1683	0	0	0	99	0	0	0	2	0	0	0	1484	0	0	0	33339	0	0	4	1
1	tu_	male	no eyetracking	18	4332000	2&3 same	array	0	0	0			1633	990	29	39	2	2	2000	2000	9322223	0	4	2	1	0	210	729	250	0	0	0	219919	2	1	0	3	518	144	0	740	0	0	0	99219	1	1	0	3
1	tu_	male	no eyetracking	19	6302000	1&2 same	array	180	0	0			2593	1739	29	34	2	4	2000	2000	9399	0	0	1	3	0	0	244	1333	0	1	807	99199	1	0	0	4	88	0	0	1011	0	1	227	99999	0	0	0	5
1	tu_	male	no eyetracking	20	6002000	all same	array	90	0	0			3477	2329	29	39	2	2	2000	2000	99999	0	0	0	5	0	0	0	1116	0	0	0	999	0	0	0	3	0	0	0	688	0	0	0	99999911	2	0	0	6
1	tu_	male	no eyetracking	21	8402000	all same	screen	270	1	0	2933	2018	2933	2018	13	13	2	4	2000	2000	933339	0	0	4	2	0	0	1218	394	0	0	0	1119991	4	0	0	3	990	0	0	864	0	1	386	999999999	0	0	0	9
1	tu_	male	no eyetracking	22	4020000	1&3 same	array	0	1	0	1006	562	1006	562	13	13	4	2	2000	2000	99999	0	0	0	5	0	0	0	1522	0	0	0	329399	0	1	2	3	0	212	440	627	0	0	0	999	0	0	0	3
1	tu_	male	no eyetracking	23	8002000	all same	screen	180	1	0	2368	1618	2368	1618	13	13	2	2	2000	2000	99999	0	0	0	5	0	0	0	1620	0	0	0	111999	3	0	0	3	578	0	0	729	0	0	0	999991	1	0	0	5
1	tu_	male	no eyetracking	24	5522000	2&3 same	screen	90	0	0			3651	1500	29	39	4	2	2000	2000	9999	0	0	0	4	0	0	0	1481	0	1	254	99999	0	0	0	5	0	0	0	1105	0	2	393	99199999	1	0	0	7
1	tu_	male	no eyetracking	25	3712000	2&3 same	array	270	1	0	3151	1590	3151	1590	13	13	4	2	2000	2000	3339	0	0	3	1	0	0	484	717	0	0	0	399999929	0	1	1	7	0	204	268	1288	0	0	0	999999999	0	0	0	10
1	tu_	male	no eyetracking	26	8101000	1&2 same	screen	90	1	0	2654	1790	2654	1790	13	13	2	2	2000	2000	9999999	0	0	0	7	0	0	0	1314	0	0	0	999199	1	0	0	5	320	0	0	951	0	1	199	9999991	1	0	0	6
1	tu_	male	no eyetracking	27	8102000	1&2 same	screen	0	1	0	1045	652	1045	652	13	13	4	4	2000	2000	99393	0	0	2	3	0	0	630	886	0	0	0	99999	0	0	0	5	0	0	0	1859	0	0	0	99	0	0	0	2
1	tu_	male	no eyetracking	28	6003000	all same	array	90	1	0	2465	1221	2465	1221	13	13	2	2	2000	2000	99999	0	0	0	5	0	0	0	1548	0	0	0	99999	0	0	0	5	0	0	0	1475	0	1	460	99999	0	0	0	5
1	tu_	male	no eyetracking	29	5232000	1&3 same	screen	180	1	0	1560	541	1560	541	13	13	4	2	2000	2000	999999	0	0	0	6	0	0	0	1610	0	0	0	332233	0	2	4	0	0	766	531	0	0	0	0	9999	0	0	0	4
1	tu_	male	no eyetracking	30	3612000	1&3 same	array	90	0	0			2347	532	29	32	4	4	2000	2000	99339939	0	0	3	5	0	0	812	719	0	0	0	99999	0	0	0	5	0	0	0	1469	0	0	0	999999	0	0	0	6
1	tu_	male	no eyetracking	31	6003000	all same	array	270	1	0	1672	580	1672	580	13	13	4	2	2000	2000	9299	0	1	0	3	0	136	0	1273	0	0	0	92299	0	2	0	3	0	554	0	898	0	0	0	9999	0	0	0	4
1	tu_	male	no eyetracking	32	5222000	1&3 same	screen	270	0	0			2903	722	29	32	2	4	2000	2000	32223	0	3	2	0	0	340	882	0	0	0	0	9999992	0	1	0	6	0	17	0	946	0	1	17	339933939	0	0	6	4
1	tu_	male	no eyetracking	33	5002000	all diff	screen	90	0	0			3670	710	29	39	2	2	2000	2000	99339	0	0	2	3	0	0	1172	180	0	0	0	9339	0	0	2	2	0	0	806	674	0	0	0	999999119	2	0	0	7
1	tu_	male	no eyetracking	34	3600000	1&3 same	array	0	1	0	1008	300	1008	300	13	13	4	4	2000	2000	393	0	0	2	1	0	0	1002	688	0	0	0	999992	0	1	0	5	0	435	0	1172	0	1	435	99	0	0	0	2
1	tu_	male	no eyetracking	35	8703000	1&2 same	screen	0	1	0	906	571	906	571	13	13	2	2	2000	2000	993993	0	0	2	4	0	0	362	1096	0	0	0	299	0	1	0	2	0	256	0	1106	0	0	0	919	1	0	0	2
1	tu_	male	no eyetracking	36	4332000	2&3 same	array	180	1	0	2014	472	2014	472	13	13	4	2	2000	2000	9999	0	0	0	4	0	0	0	1778	0	0	0	999	0	0	0	3	0	0	0	1329	0	0	0	9999	0	0	0	4
1	tu_	male	no eyetracking	37	4232000	all diff	array	270	1	0	1949	461	1949	461	13	13	2	2	2000	2000	3233	0	1	3	0	0	590	539	0	0	0	0	12121912	4	3	0	1	302	322	0	54	0	1	20	99992	0	1	0	4
1	tu_	male	no eyetracking	38	5432000	all diff	screen	270	1	0	1940	662	1940	662	13	13	2	2	2000	2000	39322222	0	5	2	1	0	467	280	20	0	0	0	9999999	0	0	0	7	0	0	0	1134	0	0	0	9999991	1	0	0	6
1	tu_	male	no eyetracking	39	3812000	all diff	array	90	0	0			1669	311	29	39	4	4	2000	2000	9333299	0	1	3	3	0	134	120	946	0	1	28	11199199	4	0	0	4	940	0	0	317	0	1	65	9999	0	0	0	4
1	tu_	male	no eyetracking	40	8401000	all same	screen	0	1	0	1075	421	1075	421	13	13	4	2	2000	2000	9999	0	0	0	4	0	0	0	1490	0	0	0	2999999	0	1	0	6	0	158	0	1127	0	2	396	9999	0	0	0	4
1	tu_	male	no eyetracking	41	8001000	all same	screen	0	1	0	781	262	781	262	13	13	2	4	2000	2000	99999	0	0	0	5	0	0	0	1552	0	0	0	99999	0	0	0	5	0	0	0	520	0	0	0	999	0	0	0	3
1	tu_	male	no eyetracking	42	5520000	2&3 same	screen	270	1	0	1877	589	1877	589	13	13	4	4	2000	2000	99999999	0	0	0	8	0	0	0	1693	0	1	162	1199	2	0	0	2	246	0	0	415	0	1	184	3339	0	0	3	1
1	tu_	male	no eyetracking	43	4900000	2&3 same	screen	90	1	0	2082	362	2082	362	13	13	4	2	2000	2000	339339	0	0	4	2	0	0	726	635	0	1	66	9999	0	0	0	4	0	0	0	1472	0	1	400	999999	0	0	0	6
1	tu_	male	no eyetracking	44	8702000	1&2 same	screen	0	1	0	1318	311	1318	311	13	13	4	4	2000	2000	993929	0	1	1	4	0	70	36	1252	0	1	36	9999	0	0	0	4	0	0	0	1292	0	0	0	399	0	0	1	2
1	tu_	male	no eyetracking	45	4022000	1&3 same	array	90	1	0	2745	1558	2745	1558	13	13	2	2	2000	2000	9999999	0	0	0	7	0	0	0	1509	0	1	119	99999	0	0	0	5	0	0	0	1527	0	1	221	999999991	1	0	0	8
1	tu_	male	no eyetracking	46	8203000	1&2 same	screen	0	1	0	994	271	994	271	13	13	2	4	2000	2000	99999	0	0	0	5	0	0	0	1516	0	0	0	9199	1	0	0	3	158	0	0	1453	0	0	0	99	0	0	0	2
1	tu_	male	no eyetracking	47	6003000	all same	array	180	1	0	2389	263	2389	263	13	13	4	2	2000	2000	99999999	0	0	0	8	0	0	0	1232	0	1	222	999	0	0	0	3	0	0	0	1527	0	0	0	999999	0	0	0	6
1	tu_	male	no eyetracking	48	6301000	1&2 same	array	270	1	0	1895	869	1895	869	13	13	4	2	2000	2000	9999	0	0	0	4	0	0	0	1503	0	1	187	99	0	0	0	2	0	0	0	1072	0	1	594	99999	0	0	0	5
1	tu_	male	no eyetracking	49	4130000	all diff	array	90	1	0	2527	771	2527	771	13	13	4	4	2000	2000	9999	0	0	0	4	0	0	0	1211	0	0	0	19922299	1	3	0	4	198	586	0	733	0	0	0	3919939	1	0	2	4
1	tu_	male	no eyetracking	50	6000000	all same	array	0	1	0	1072	490	1072	490	13	13	4	4	2000	2000	3399	0	0	2	2	0	0	956	699	0	0	0	399999	0	0	1	5	0	0	172	1375	0	1	553	399	0	0	1	2
1	tu_	male	no eyetracking	51	8403000	all same	screen	270	1	0	2269	1510	2269	1510	13	13	2	2	2000	2000	99999	0	0	0	5	0	0	0	1577	0	1	315	99919	1	0	0	4	400	0	0	542	0	0	0	99919	1	0	0	4
1	tu_	male	no eyetracking	52	5112000	all diff	screen	90	1	0	3100	742	3100	742	13	13	2	4	2000	2000	399939	0	0	2	4	0	0	496	479	0	0	0	999999	0	0	0	6	0	0	0	1394	0	0	0	99999999	0	0	0	8
1	tu_	male	no eyetracking	53	3902000	all diff	array	90	1	0	2087	412	2087	412	13	13	4	2	2000	2000	99999	0	0	0	5	0	0	0	1442	0	0	0	99939	0	0	1	4	0	0	198	1086	0	0	0	9999999	0	0	0	7
1	tu_	male	no eyetracking	54	5012000	all diff	screen	270	1	0	1724	401	1724	401	13	13	4	2	2000	2000	9933999	0	0	2	5	0	0	464	1044	0	0	0	99993	0	0	1	4	0	0	334	1018	0	0	0	9999999	0	0	0	7
1	tu_	male	no eyetracking	55	5322000	all diff	screen	0	1	0	1622	839	1622	839	13	13	4	2	2000	2000	392223	0	3	2	1	0	496	590	54	0	0	0	9999999	0	0	0	7	0	0	0	1564	0	0	0	9999	0	0	0	4
1	tu_	male	no eyetracking	56	8602000	1&2 same	screen	0	0	0			974	410	29	39	4	2	2000	2000	999999	0	0	0	6	0	0	0	1454	0	0	0	919991	2	0	0	4	252	0	0	1242	0	0	0	93999	0	0	1	4
1	tu_	male	no eyetracking	57	6002000	all same	array	180	1	0	2453	850	2453	850	13	13	2	2	2000	2000	99999	0	0	0	5	0	0	0	1492	0	0	0	199999	1	0	0	5	182	0	0	887	0	2	241	9999199	1	0	0	6
1	tu_	male	no eyetracking	58	4912000	2&3 same	screen	180	1	0	1583	651	1583	651	13	13	4	4	2000	2000	99339	0	0	2	3	0	0	978	446	0	0	0	1399	1	0	1	2	390	0	308	370	0	0	0	999999	0	0	0	6
1	tu_	male	no eyetracking	59	5232000	1&3 same	screen	90	1	0	1696	272	1696	272	13	13	4	4	2000	2000	3322333	0	2	5	0	0	408	959	0	0	0	0	999999	0	0	0	6	0	0	0	1422	0	2	578	39399	0	0	2	3
1	tu_	male	no eyetracking	60	6203000	1&2 same	array	0	1	0	3341	701	3341	701	13	13	2	2	2000	2000	339993	0	0	3	3	0	0	538	810	0	2	228	993	0	0	1	2	0	0	20	614	0	0	0	99999191	2	0	0	6
1	ty_	male	right eye	1	6003000	all same	array	180	1	0	1095	690	1095	690	13	13	4	2	2000	2000	91211111	6	1	0	1	1257	196	0	164	0	0	0	22199	1	2	0	2	574	534	0	424	0	0	0	19	1	0	0	1
1	ty_	male	right eye	2	5532000	2&3 same	screen	90	1	0	1616	410	1616	410	13	13	4	4	2000	2000	1111211	6	1	0	0	1170	180	0	0	0	0	0	212	1	2	0	0	308	1234	0	0	0	0	0	1123	2	1	1	0
1	ty_	male	right eye	3	8702000	1&2 same	screen	0	0	0			887	381	29	34	4	2	2000	2000	111111	6	0	0	0	1547	0	0	0	0	0	0	22293	0	3	1	1	0	888	108	232	0	0	0	199	1	0	0	2
1	ty_	male	right eye	4	8001000	all same	screen	0	1	0	817	261	817	261	13	13	2	4	2000	2000	112	2	1	0	0	266	1158	0	0	0	1	90	9333	0	0	3	1	0	0	1579	182	0	3	890	913	1	0	1	1
1	ty_	male	right eye	5	8602000	1&2 same	screen	0	0	0			3048	360	29	39	4	2	2000	2000	1221212	3	4	0	0	766	731	0	0	0	0	0	2322	0	3	1	0	0	1471	50	0	0	1	784	1139	2	0	1	1
1	ty_	male	right eye	6	5432000	all diff	screen	270	0	0			867	372	29	39	4	2	2000	2000	1111	4	0	0	0	1369	0	0	0	0	0	0	2332	0	2	2	0	0	470	800	0	0	0	0	19	1	0	0	1
1	ty_	male	right eye	7	4030000	1&3 same	array	0	0	0			769	342	28	39	4	2	2000	2000	91222	1	3	0	1	150	1392	0	178	0	1	262	32232	0	3	2	0	0	780	448	0	0	0	0	19	1	0	0	1
1	ty_	male	right eye	8	5112000	all diff	screen	90	0	0			1073	632	28	32	4	2	2000	2000	1222	1	3	0	0	132	1448	0	0	0	1	296	2222	0	4	0	0	0	1480	0	0	0	1	548	19	1	0	0	1
1	ty_	male	right eye	9	3712000	2&3 same	array	270	0	0			2638	602	30	31	4	4	2000	2000	1222	1	3	0	0	196	1434	0	0	0	0	0	223	0	2	1	0	0	1246	228	0	0	0	0	192229	1	3	0	2
1	ty_	male	right eye	10	4130000	all diff	array	90	0	0			1387	311	30	39	4	2	2000	2000	9222	0	3	0	1	0	1386	0	198	0	1	114	3222	0	3	1	0	0	1193	230	0	0	0	0	112	2	1	0	0
1	ty_	male	right eye	11	3712000	2&3 same	array	0	0	0			793	422	30	31	4	2	2000	2000	1221	2	2	0	0	934	362	0	0	0	1	782	2311	2	1	1	0	772	280	316	0	0	2	716	19	1	0	0	1
1	ty_	male	right eye	12	8101000	1&2 same	screen	90	0	0			1366	261	29	34	4	2	2000	2000	12111	4	1	0	0	1426	228	0	0	0	0	0	3213	1	1	2	0	210	596	613	0	0	2	593	191	2	0	0	1
1	ty_	male	right eye	13	5522000	2&3 same	screen	90	0	0			951	372	29	39	4	2	2000	2000	912212	2	3	0	1	524	1036	0	92	0	0	0	2229	0	3	0	1	0	1384	0	19	0	1	262	19	1	0	0	1
1	ty_	male	right eye	14	5520000	2&3 same	screen	270	1	0	1738	1319	1738	1319	13	13	4	4	2000	2000	1211	3	1	0	0	1144	394	0	0	0	0	0	21933	1	1	2	1	350	230	739	20	0	1	470	1223	1	2	1	0
1	ty_	male	right eye	15	4332000	2&3 same	array	0	0	0			1083	620	28	39	4	2	2000	2000	912221	2	3	0	1	821	630	0	186	0	1	196	332	0	1	2	0	0	1044	316	0	0	1	216	11	2	0	0	0
1	ty_	male	right eye	16	4222000	all diff	array	0	0	0			1015	462	30	32	2	2	2000	2000	912212	2	3	0	1	292	1272	0	164	0	1	182	3223	0	2	2	0	0	476	728	0	0	0	0	123	1	1	1	0
1	ty_	male	right eye	17	8403000	all same	screen	270	1	0	1149	762	1149	762	13	13	2	2	2000	2000	12222	1	4	0	0	186	1485	0	0	0	0	0	299999	0	1	0	5	0	160	0	1189	0	2	324	23	0	1	1	0
1	ty_	male	right eye	18	6002000	all same	array	90	1	0	1258	810	1258	810	13	13	4	2	2000	2000	91221222	2	5	0	1	404	979	0	280	0	1	136	221	1	2	0	0	224	1352	0	0	0	0	0	113	2	0	1	0
1	ty_	male	right eye	19	3812000	all diff	array	90	1	0	1497	342	1497	342	13	13	2	4	2000	2000	1221	2	2	0	0	1020	484	0	0	0	0	0	3993	0	0	2	2	0	0	595	792	0	1	328	113	2	0	1	0
1	ty_	male	right eye	20	3800000	all diff	array	180	0	0			1193	541	30	32	4	2	2000	2000	122	1	2	0	0	174	1399	0	0	0	0	0	233	0	1	2	0	0	460	708	0	0	0	0	99	0	0	0	2
1	ty_	male	right eye	21	5232000	1&3 same	screen	90	0	0			1087	261	29	32	2	4	2000	2000	122121	3	3	0	0	668	820	0	0	0	0	0	22	0	2	0	0	0	1611	0	0	0	0	0	111	3	0	0	0
1	ty_	male	right eye	22	5420000	all diff	screen	180	1	0	2737	1569	2737	1569	13	13	2	4	2000	2000	1111121	6	1	0	0	1281	214	0	0	0	0	0	9223	0	2	1	1	0	1422	70	170	0	1	170	11199	3	0	0	2
1	ty_	male	right eye	23	8102000	1&2 same	screen	0	1	0	947	541	947	541	13	13	4	4	2000	2000	122	1	2	0	0	198	1286	0	0	0	0	0	339939	0	0	3	3	0	0	980	423	0	1	172	13	1	0	1	0
1	ty_	male	right eye	24	6103000	1&2 same	array	180	1	0	1181	890	1181	890	13	13	2	4	2000	2000	222222	0	6	0	0	0	1598	0	0	0	0	0	222221	1	5	0	0	23	1262	0	0	0	1	238	113	2	0	1	0
1	ty_	male	right eye	25	8703000	1&2 same	screen	0	1	0	1031	260	1031	260	13	13	2	2	2000	2000	121212	3	3	0	0	442	1094	0	0	0	1	206	222932	0	4	1	1	0	974	254	286	0	1	384	13	1	0	1	0
1	ty_	male	right eye	26	8003000	all same	screen	90	1	0	1804	302	1804	302	13	13	2	4	2000	2000	1222	1	3	0	0	184	1344	0	0	0	1	760	339999	0	0	2	4	0	0	564	660	0	1	246	213	1	1	1	0
1	ty_	male	right eye	27	4320000	2&3 same	array	270	0	0			1316	652	28	39	2	2	2000	2000	9112121	4	2	0	1	1057	446	0	162	0	0	0	3331	1	0	3	0	279	0	1230	0	0	1	279	119	2	0	0	1
1	ty_	male	right eye	28	8203000	1&2 same	screen	0	0	0			1535	1221	29	39	2	2	2000	2000	1212112	4	3	0	0	1008	436	0	0	0	1	92	322932	0	3	2	1	0	1059	230	160	0	0	0	119	2	0	0	1
1	ty_	male	right eye	29	4902000	2&3 same	screen	0	1	0	1063	591	1063	591	13	13	4	4	2000	2000	91212	2	2	0	1	380	1150	0	124	0	1	362	2233	0	2	2	0	0	1022	521	0	0	0	0	193	1	0	1	1
1	ty_	male	right eye	30	8402000	all same	screen	270	1	0	1671	660	1671	660	13	13	2	4	2000	2000	122	1	2	0	0	198	1398	0	0	0	1	1126	2222	0	4	0	0	0	1575	0	0	0	1	125	1112	3	1	0	0
1	ty_	male	right eye	31	6100000	1&2 same	array	90	1	0	1403	971	1403	971	13	13	4	2	2000	2000	11211	4	1	0	0	717	598	0	0	0	2	729	29993	0	1	1	3	0	274	673	418	0	0	0	112	2	1	0	0
1	ty_	male	right eye	32	6003000	all same	array	90	1	0	1160	270	1160	270	13	13	2	2	2000	2000	9121121	4	2	0	1	515	1022	0	116	0	0	0	22111	3	2	0	0	889	374	0	0	0	1	628	99	0	0	0	2
1	ty_	male	right eye	33	4802000	1&3 same	screen	180	0	0			1901	1311	28	39	4	4	2000	2000	111	3	0	0	0	1593	0	0	0	0	0	0	2221	1	3	0	0	387	940	0	0	0	0	0	99999	0	0	0	5
1	ty_	male	right eye	34	4332000	2&3 same	array	180	1	0	2332	1909	2332	1909	13	13	4	2	2000	2000	12222	1	4	0	0	214	1386	0	0	0	1	762	222222	0	6	0	0	0	1330	0	0	0	1	110	1199399	2	0	1	4
1	ty_	male	right eye	35	6203000	1&2 same	array	0	1	0	1239	601	1239	601	13	13	2	2	2000	2000	1212	2	2	0	0	400	1086	0	0	0	0	0	239	0	1	1	1	0	118	254	1191	0	0	0	1133	2	0	2	0
1	ty_	male	right eye	36	8401000	all same	screen	0	0	0			939	362	30	39	2	2	2000	2000	1121111	6	1	0	0	1139	160	0	0	0	0	0	2222	0	4	0	0	0	1437	0	0	0	1	648	19	1	0	0	1
1	ty_	male	right eye	37	5222000	1&3 same	screen	270	0	0			1001	271	28	39	2	2	2000	2000	9912211	3	2	0	2	880	714	0	86	0	1	318	22922	0	4	0	1	0	1097	0	118	0	0	0	19	1	0	0	1
1	ty_	male	right eye	38	3612000	1&3 same	array	180	0	0			1491	901	29	32	4	2	2000	2000	112121	4	2	0	0	541	956	0	0	0	1	48	9	0	0	0	1	0	0	0	1296	0	1	1296	199	1	0	0	2
1	ty_	male	right eye	39	4232000	all diff	array	270	0	0			1527	282	29	39	4	2	2000	2000	111	3	0	0	0	1555	0	0	0	0	0	0	2222	0	4	0	0	0	1111	0	0	0	0	0	9999	0	0	0	4
1	ty_	male	right eye	40	4900000	2&3 same	screen	90	1	0	1488	932	1488	932	13	13	4	2	2000	2000	911212	3	2	0	1	1194	310	0	210	0	0	0	219	1	1	0	1	506	362	0	690	0	0	0	9123	1	1	1	1
1	ty_	male	right eye	41	6003000	all same	array	270	1	0	1449	720	1449	720	13	13	4	2	2000	2000	1121211	5	2	0	0	1043	352	0	0	0	0	0	12	1	1	0	0	750	546	0	0	0	0	0	2122	1	3	0	0
1	ty_	male	right eye	42	4020000	1&3 same	array	0	1	0	977	451	977	451	13	13	4	2	2000	2000	1111	4	0	0	0	1584	0	0	0	0	1	766	33133	1	0	4	0	418	0	1158	0	0	1	304	399	0	0	1	2
1	ty_	male	right eye	43	6301000	1&2 same	array	270	1	0	1169	552	1169	552	13	13	4	2	2000	2000	12121	3	2	0	0	1067	478	0	0	0	1	244	33139	1	0	3	1	510	0	772	241	0	0	0	2121	2	2	0	0
1	ty_	male	right eye	44	6203000	1&2 same	array	90	1	0	1860	1138	1860	1138	13	13	4	4	2000	2000	122	1	2	0	0	94	1497	0	0	0	0	0	222229	0	5	0	1	0	988	0	174	0	1	264	1133	2	0	2	0
1	ty_	male	right eye	45	5322000	all diff	screen	0	0	0			1195	809	29	31	4	4	2000	2000	911121	4	1	0	1	1116	186	0	256	0	0	0	2212	1	3	0	0	612	842	0	0	0	0	0	119	2	0	0	1
1	ty_	male	right eye	46	3902000	all diff	array	90	0	0			1743	1219	29	31	2	2	2000	2000	121212	3	3	0	0	752	743	0	0	0	0	0	93222	0	3	1	1	0	1220	204	108	0	1	164	119	2	0	0	1
1	ty_	male	right eye	47	3612000	1&3 same	array	90	0	0			757	272	30	39	2	2	2000	2000	922	0	2	0	1	0	1604	0	126	0	1	126	9322222	0	5	1	1	0	992	246	180	0	2	466	19	1	0	0	1
1	ty_	male	right eye	48	5002000	all diff	screen	90	1	0	1089	730	1089	730	13	13	4	2	2000	2000	91221	2	2	0	1	315	1354	0	170	0	0	0	22933	0	2	2	1	0	476	500	238	0	0	0	123	1	1	1	0
1	ty_	male	right eye	49	4812000	1&3 same	screen	270	1	0	1625	939	1625	939	13	13	4	2	2000	2000	112121	4	2	0	0	990	462	0	0	0	3	828	933393	0	0	4	2	0	0	1230	220	0	0	0	1122	2	2	0	0
1	ty_	male	right eye	50	5232000	1&3 same	screen	180	0	0			2255	889	28	39	2	4	2000	2000	1111	4	0	0	0	1596	0	0	0	0	1	878	2212329	1	4	1	1	250	892	164	20	0	1	164	11119	4	0	0	1
1	ty_	male	right eye	51	8002000	all same	screen	180	1	0	2119	582	2119	582	13	13	2	2	2000	2000	12111	4	1	0	0	1262	298	0	0	0	0	0	93339	0	0	3	2	0	0	1334	278	0	0	0	913333	1	0	4	1
1	ty_	male	right eye	52	4802000	1&3 same	screen	270	1	0	1677	350	1677	350	13	13	2	4	2000	2000	11222	2	3	0	0	302	1230	0	0	0	0	0	21291	2	2	0	1	211	348	0	560	0	1	180	19123	2	1	1	1
1	ty_	male	right eye	53	3702000	2&3 same	array	180	1	0	1576	441	1576	441	13	13	2	2	2000	2000	91121	3	1	0	1	1111	486	0	116	0	1	567	9219	1	1	0	2	698	262	0	285	0	2	960	1923	1	1	1	1
1	ty_	male	right eye	54	6002000	all same	array	180	0	0			1480	1010	29	39	2	4	2000	2000	9121211	4	2	0	1	1091	370	0	142	0	2	326	33339	0	0	4	1	0	0	1216	256	0	0	0	91139	2	0	1	2
1	ty_	male	right eye	55	4022000	1&3 same	array	90	0	0			1327	532	28	39	4	4	2000	2000	11221	3	2	0	0	363	1148	0	0	0	2	1112	22119	2	2	0	1	684	446	0	187	0	0	0	1199	2	0	0	2
1	ty_	male	right eye	56	5012000	all diff	screen	270	0	0			1503	940	30	32	4	4	2000	2000	91211	3	1	0	1	1076	334	0	306	0	1	108	12133	2	1	2	0	508	384	295	0	0	1	214	129	1	1	0	1
1	ty_	male	right eye	57	6000000	all same	array	0	1	0	950	410	950	410	13	13	4	4	2000	2000	191222	2	3	0	1	378	987	0	116	0	0	0	22193	1	2	1	1	174	476	232	224	0	1	174	133	1	0	2	0
1	ty_	male	right eye	58	3600000	1&3 same	array	0	0	0			1740	681	29	32	4	2	2000	2000	122	1	2	0	0	134	1461	0	0	0	1	358	2339	0	1	2	1	0	172	778	440	0	0	0	1911	3	0	0	1
1	ty_	male	right eye	59	4912000	2&3 same	screen	180	1	0	1476	410	1476	410	13	13	4	4	2000	2000	12222	1	4	0	0	224	1188	0	0	0	0	0	922232	0	4	1	1	0	1125	262	186	0	0	0	119	2	0	0	1
1	ty_	male	right eye	60	6302000	1&2 same	array	180	0	0			1327	992	29	34	2	4	2000	2000	122	1	2	0	0	240	1336	0	0	0	0	0	22323	0	3	2	0	0	1022	421	0	0	0	0	139	1	0	1	1
1	wm_	female	left eye	1	8403000	all same	screen	270	1	0	2232	892	2232	892	13	13	2	2	2000	2000	11212111	6	2	0	0	1200	374	0	0	0	0	0	2332399	0	2	3	2	0	320	620	434	0	0	0	1111123	5	1	1	0
1	wm_	female	left eye	2	4222000	all diff	array	0	1	0	2486	1078	2486	1078	13	13	4	2	2000	2000	12211	3	2	0	0	872	668	0	0	0	1	312	3322323	0	3	4	0	0	528	960	0	0	0	0	1111321	5	1	1	0
1	wm_	female	left eye	3	6103000	1&2 same	array	180	1	0	2536	969	2536	969	13	13	2	4	2000	2000	1912212	3	3	0	1	482	518	0	330	0	1	100	9222229	0	5	0	2	0	1398	0	260	0	1	136	1191123	4	1	1	1
1	wm_	female	left eye	4	8003000	all same	screen	90	1	0	2504	512	2504	512	13	13	2	4	2000	2000	12212	2	3	0	0	526	978	0	0	0	0	0	332939	0	1	3	2	0	104	446	1020	0	0	0	111132	4	1	1	0
1	wm_	female	left eye	5	4320000	2&3 same	array	270	1	0	2081	1748	2081	1748	13	13	4	4	2000	2000	1121	3	1	0	0	1188	390	0	0	0	0	0	33233221	1	3	4	0	199	604	610	0	0	1	222	1111113	6	0	1	0
1	wm_	female	left eye	6	4022000	1&3 same	array	90	1	0	2277	1660	2277	1660	13	13	2	2	2000	2000	112212	3	3	0	0	424	1160	0	0	0	1	96	32239	0	2	2	1	0	390	298	340	0	1	164	111122	4	2	0	0
1	wm_	female	left eye	7	5222000	1&3 same	screen	270	1	0	2002	1549	2002	1549	13	13	4	4	2000	2000	112999	2	1	0	3	820	150	0	538	0	2	224	333329	0	1	4	1	0	286	762	267	0	1	94	19912	2	1	0	2
1	wm_	female	left eye	8	5432000	all diff	screen	270	1	0	1463	930	1463	930	13	13	2	2	2000	2000	1121999	3	1	0	3	462	198	0	778	0	1	14	3233299	0	2	3	2	0	392	624	443	0	1	398	1122	2	2	0	0
1	wm_	female	left eye	9	5232000	1&3 same	screen	180	1	0	3328	720	3328	720	13	13	4	2	2000	2000	121121	4	2	0	0	1099	344	0	0	0	0	0	232999	0	2	1	3	0	400	90	951	0	1	338	111919991	6	0	0	4
1	wm_	female	left eye	10	8702000	1&2 same	screen	0	1	0	1746	1051	1746	1051	13	13	4	4	2000	2000	11199	3	0	0	2	638	0	0	766	0	0	0	232392	0	3	2	1	0	415	406	250	0	2	165	1112	3	1	0	0
1	wm_	female	left eye	11	5420000	all diff	screen	180	1	0	3035	950	3035	950	13	13	2	4	2000	2000	1211	3	1	0	0	1234	150	0	0	0	1	160	32299	0	2	1	2	0	466	166	668	0	0	0	111122199	6	3	0	2
1	wm_	female	left eye	12	6003000	all same	array	90	1	0	2001	791	2001	791	13	13	2	2	2000	2000	9121111	5	1	0	1	833	160	0	136	0	1	116	223919	1	2	1	2	202	426	442	307	0	0	0	111122	4	2	0	0
1	wm_	female	left eye	13	5232000	1&3 same	screen	90	1	0	1142	691	1142	691	13	13	4	4	2000	2000	11999	2	0	0	3	638	0	0	820	0	0	0	33399	0	0	3	2	0	0	660	574	0	0	0	11913	3	0	1	1
1	wm_	female	left eye	14	6203000	1&2 same	array	0	1	0	3018	591	3018	591	13	13	2	2	2000	2000	1222299	1	4	0	2	302	750	0	411	0	0	0	2299	0	2	0	2	0	352	0	1136	0	0	0	111112111	8	1	2	0
1	wm_	female	left eye	15	3712000	2&3 same	array	0	1	0	1509	1011	1509	1011	13	13	2	2	2000	2000	11999	2	0	0	3	358	0	0	1023	0	0	0	323999	0	1	2	3	0	90	444	933	0	0	0	11133	3	0	2	0
1	wm_	female	left eye	16	4812000	1&3 same	screen	270	1	0	1659	921	1659	921	13	13	4	2	2000	2000	91111	4	0	0	1	1702	0	0	132	0	0	0	323231	1	2	3	0	137	394	842	0	0	0	0	1191	3	0	0	1
1	wm_	female	left eye	17	6203000	1&2 same	array	90	1	0	1363	760	1363	760	13	13	4	4	2000	2000	12211	3	2	0	0	1135	248	0	0	0	0	0	232399	0	2	2	2	0	388	222	528	0	0	0	1113	3	0	1	0
1	wm_	female	left eye	18	5112000	all diff	screen	90	1	0	2456	1280	2456	1280	13	13	2	4	2000	2000	122219	2	3	0	1	600	760	0	138	0	0	0	2299	0	2	0	2	0	420	0	1024	0	1	178	111111132	7	1	1	0
1	wm_	female	left eye	19	3600000	1&3 same	array	0	1	0	1720	1191	1720	1191	13	13	4	4	2000	2000	1291	2	1	0	1	932	196	0	66	0	0	0	3239939	0	1	3	3	0	324	496	307	0	0	0	11122	3	2	0	0
1	wm_	female	left eye	20	4332000	2&3 same	array	180	1	0	2356	971	2356	971	13	13	4	2	2000	2000	12299	1	2	0	2	226	610	0	605	0	0	0	9322299	0	3	1	3	0	844	102	222	0	1	48	11112121	6	2	0	0
1	wm_	female	left eye	21	8602000	1&2 same	screen	0	1	0	2058	521	2058	521	13	13	4	4	2000	2000	111212	4	2	0	0	962	457	0	0	0	0	0	233223922	0	5	3	1	0	816	526	242	0	1	268	1112	3	1	0	0
1	wm_	female	left eye	22	3612000	1&3 same	array	90	1	0	1625	589	1625	589	13	13	2	4	2000	2000	22211	2	3	0	0	433	1072	0	0	0	0	0	3229	0	2	1	1	0	586	178	394	0	0	0	11322	2	2	1	0
1	wm_	female	left eye	23	3712000	2&3 same	array	270	1	0	1801	1410	1801	1410	13	13	4	2	2000	2000	121121	4	2	0	0	1023	434	0	0	0	0	0	9329	0	1	1	2	0	948	170	457	0	1	170	1112	3	1	0	0
1	wm_	female	left eye	24	3612000	1&3 same	array	180	1	0	1597	600	1597	600	13	13	4	4	2000	2000	12299	1	2	0	2	286	764	0	380	0	0	0	322323	0	3	3	0	0	840	640	0	0	0	0	11122	3	2	0	0
1	wm_	female	left eye	25	8703000	1&2 same	screen	0	1	0	3240	2189	3240	2189	13	13	2	2	2000	2000	1122	2	2	0	0	304	883	0	0	0	1	106	2323323	0	3	4	0	0	362	1147	0	0	0	0	1119113	5	0	1	1
1	wm_	female	left eye	26	3702000	2&3 same	array	180	1	0	1848	552	1848	552	13	13	2	2	2000	2000	11999	2	0	0	3	450	0	0	823	0	0	0	339999	0	0	2	4	0	0	444	750	0	0	0	1119131	5	0	1	1
1	wm_	female	left eye	27	5012000	all diff	screen	270	1	0	1554	430	1554	430	13	13	4	2	2000	2000	12111	4	1	0	0	871	606	0	0	0	0	0	232999	0	2	1	3	0	342	144	643	0	0	0	11113	4	0	1	0
1	wm_	female	left eye	28	4232000	all diff	array	270	1	0	1454	941	1454	941	13	13	2	2	2000	2000	1199	2	0	0	2	780	0	0	881	0	0	0	323999	0	1	2	3	0	156	494	542	0	0	0	1122	2	2	0	0
1	wm_	female	left eye	29	6003000	all same	array	270	1	0	1201	872	1201	872	13	13	4	2	2000	2000	1119	3	0	0	1	1164	0	0	205	0	0	0	22399	0	2	1	2	0	442	388	534	0	0	0	12	1	1	0	0
1	wm_	female	left eye	30	5532000	2&3 same	screen	90	1	0	1139	382	1139	382	13	13	4	4	2000	2000	11219	3	1	0	1	864	344	0	167	0	0	0	3239	0	1	2	1	0	272	322	825	0	0	0	1191	3	0	0	1
1	wm_	female	left eye	31	5002000	all diff	screen	90	1	0	3778	1329	3778	1329	13	13	4	2	2000	2000	1122222	2	5	0	0	304	1333	0	0	0	0	0	222232	0	5	1	0	0	1018	200	0	0	0	0	111111999	7	1	0	6
1	wm_	female	left eye	32	4802000	1&3 same	screen	270	1	0	2392	1807	2392	1807	13	13	2	4	2000	2000	1221	2	2	0	0	884	522	0	0	0	0	0	2299	0	2	0	2	0	620	0	425	0	1	100	11111222	5	3	0	0
1	wm_	female	left eye	33	6002000	all same	array	180	1	0	2207	581	2207	581	13	13	2	2	2000	2000	121299	2	2	0	2	598	448	0	385	0	1	31	232939	0	2	2	2	0	536	380	331	0	0	0	111213	4	1	1	0
1	wm_	female	left eye	34	4020000	1&3 same	array	0	1	0	1370	372	1370	372	13	13	4	2	2000	2000	121121	4	2	0	0	728	630	0	0	0	0	0	93299	0	1	1	3	0	140	248	1108	0	1	188	122	1	2	0	0
1	wm_	female	left eye	35	8203000	1&2 same	screen	0	1	0	1362	1080	1362	1080	13	13	2	4	2000	2000	1219	2	1	0	1	598	714	0	289	0	0	0	322999	0	2	1	3	0	396	188	429	0	1	73	1233	1	1	2	0
1	wm_	female	left eye	36	6301000	1&2 same	array	270	1	0	1375	411	1375	411	13	13	4	2	2000	2000	121122	3	3	0	0	540	903	0	0	0	1	176	2329	0	2	1	1	0	616	170	459	0	0	0	1111	4	0	0	0
1	wm_	female	left eye	37	6002000	all same	array	90	1	0	1388	1050	1388	1050	13	13	4	2	2000	2000	19	1	0	0	1	684	0	0	974	0	0	0	222329	0	4	1	1	0	958	296	164	0	1	120	111	3	0	0	0
1	wm_	female	left eye	38	8101000	1&2 same	screen	90	1	0	2235	1220	2235	1220	13	13	2	2	2000	2000	112199	3	1	0	2	458	156	0	688	0	1	574	32229	0	3	1	1	0	1160	194	39	0	1	39	1122232	2	4	1	0
1	wm_	female	left eye	39	4130000	all diff	array	90	1	0	1176	801	1176	801	13	13	4	4	2000	2000	12199	2	1	0	2	682	196	0	534	0	1	270	32999	0	1	1	3	0	272	176	750	0	0	0	132	1	1	1	0
1	wm_	female	left eye	40	5322000	all diff	screen	0	1	0	1121	371	1121	371	13	13	4	2	2000	2000	1111	4	0	0	0	1461	0	0	0	0	0	0	13332133	2	1	5	0	210	120	1064	0	0	1	6	12	1	1	0	0
1	wm_	female	left eye	41	6000000	all same	array	0	1	0	1994	820	1994	820	13	13	4	4	2000	2000	192121	3	2	0	1	1029	506	0	118	0	1	628	2322999	0	3	1	3	0	402	120	832	0	1	138	211229	2	3	0	1
1	wm_	female	left eye	42	5520000	2&3 same	screen	270	1	0	1888	709	1888	709	13	13	4	4	2000	2000	12121	3	2	0	0	935	520	0	0	0	0	0	22991232	1	4	1	2	126	631	256	324	0	0	0	11111	5	0	0	0
1	wm_	female	left eye	43	8102000	1&2 same	screen	0	1	0	2067	600	2067	600	13	13	4	4	2000	2000	1291	2	1	0	1	690	442	0	218	0	0	0	323239	0	2	3	1	0	500	834	20	0	0	0	111192	4	1	0	1
1	wm_	female	left eye	44	4900000	2&3 same	screen	90	1	0	1801	1481	1801	1481	13	13	4	2	2000	2000	1121299	3	2	0	2	484	512	0	429	0	3	722	2299999	0	2	0	5	0	484	0	696	0	0	0	19111	4	0	0	1
1	wm_	female	left eye	45	8401000	all same	screen	0	1	0	1924	1111	1924	1111	13	13	4	2	2000	2000	121111	5	1	0	0	1256	180	0	0	0	0	0	2222332	0	5	2	0	0	906	424	0	0	1	144	111322	3	2	1	0
1	wm_	female	left eye	46	3902000	all diff	array	90	1	0	1622	851	1622	851	13	13	4	2	2000	2000	1221112	4	3	0	0	738	689	0	0	0	1	180	3239999	0	1	2	4	0	160	448	761	0	2	383	1111	4	0	0	0
1	wm_	female	left eye	47	5522000	2&3 same	screen	90	1	0	1566	1081	1566	1081	13	13	2	2	2000	2000	121911	4	1	0	1	911	410	0	44	0	0	0	223999	0	2	1	3	0	492	336	600	0	1	200	11122	3	2	0	0
1	wm_	female	left eye	48	8002000	all same	screen	180	1	0	1424	541	1424	541	13	13	2	2	2000	2000	12199	2	1	0	2	598	280	0	545	0	0	0	339999	0	0	2	4	0	0	370	847	0	0	0	11133	3	0	2	0
1	wm_	female	left eye	49	4030000	1&3 same	array	0	1	0	1445	430	1445	430	13	13	2	4	2000	2000	112199	3	1	0	2	1210	194	0	195	0	0	0	323339	0	1	4	1	0	110	1180	160	0	1	230	1113	3	0	1	0
1	wm_	female	left eye	50	6003000	all same	array	180	1	0	1352	820	1352	820	13	13	4	2	2000	2000	1112112	5	2	0	0	1060	281	0	0	0	0	0	223929	0	3	1	2	0	624	148	408	0	1	276	1121	3	1	0	0
1	wm_	female	left eye	51	4902000	2&3 same	screen	0	1	0	1206	699	1206	699	13	13	4	4	2000	2000	12221	2	3	0	0	363	1054	0	0	0	0	0	2292299	0	4	0	3	0	834	0	487	0	3	487	229	0	2	0	1
1	wm_	female	left eye	52	3800000	all diff	array	180	1	0	1903	829	1903	829	13	13	2	2	2000	2000	9999	0	0	0	4	0	0	0	1389	0	2	981	93299	0	1	1	3	0	198	160	987	0	1	660	119991	3	0	0	3
1	wm_	female	left eye	53	3812000	all diff	array	90	1	0	1589	929	1589	929	13	13	2	4	2000	2000	111999	3	0	0	3	500	0	0	814	0	1	116	33	0	0	2	0	0	0	1534	0	0	0	0	11123	3	1	1	0
1	wm_	female	left eye	54	4802000	1&3 same	screen	180	1	0	1140	769	1140	769	13	13	2	2	2000	2000	121111	5	1	0	0	1299	348	0	0	0	0	0	333299	0	1	3	2	0	240	644	506	0	0	0	119	2	0	0	1
1	wm_	female	left eye	55	6100000	1&2 same	array	90	0	0			1293	850	29	39	2	2	2000	2000	112199	3	1	0	2	720	202	0	460	0	1	326	222999	0	3	0	3	0	444	0	954	0	0	0	1199	2	0	0	2
1	wm_	female	left eye	56	6302000	1&2 same	array	180	1	0	2581	731	2581	731	13	13	2	2	2000	2000	11122	3	2	0	0	782	500	0	0	0	0	0	13333	1	0	4	0	162	0	1493	0	0	2	446	1199213	3	1	1	2
1	wm_	female	left eye	57	4912000	2&3 same	screen	180	1	0	2103	750	2103	750	13	13	4	4	2000	2000	122	1	2	0	0	188	1194	0	0	0	0	0	9222229	0	5	0	2	0	840	0	193	0	1	304	122222	1	5	0	0
1	wm_	female	left eye	58	8001000	all same	screen	0	1	0	822	470	822	470	13	13	2	4	2000	2000	9129	1	1	0	2	534	190	0	1142	0	2	1504	33999	0	0	2	3	0	0	684	480	0	0	0	193	1	0	1	1
1	wm_	female	left eye	59	4332000	2&3 same	array	0	1	0	957	631	957	631	13	13	2	4	2000	2000	119	2	0	0	1	1006	0	0	457	0	0	0	3339	0	0	3	1	0	0	676	168	0	0	0	193	1	0	1	1
1	wm_	female	left eye	60	8402000	all same	screen	270	1	0	2046	511	2046	511	13	13	2	4	2000	2000	1222211	3	4	0	0	672	722	0	0	0	0	0	323999	0	1	2	3	0	236	370	723	0	0	0	11122	3	2	0	0
1	yh_	female	left eye	1	6302000	1&2 same	array	180	1	0	1519	1258	1519	1258	13	13	2	2	2000	2000	91122	2	2	0	1	774	928	0	144	0	0	0	2221	1	3	0	0	906	692	0	0	0	0	0	1133	2	0	2	0
1	yh_	female	left eye	2	5322000	all diff	screen	0	0	0			882	622	29	31	4	4	2000	2000	111111111	12	0	0	0	1111	0	0	0	0	0	0	939999992	0	2	1	7	0	46	172	502	0	1	26	19	1	0	0	1
1	yh_	female	left eye	3	8403000	all same	screen	270	1	0	757	511	757	511	13	13	2	2	2000	2000	1121	3	1	0	0	1328	378	0	0	0	0	0	2299	0	2	0	2	0	562	0	1040	0	2	814	23	0	1	1	0
1	yh_	female	left eye	4	4812000	1&3 same	screen	270	1	0	784	451	784	451	13	13	4	2	2000	2000	111111111	14	0	0	0	1007	0	0	0	0	0	0	1921	2	1	0	1	329	1060	0	178	0	1	220	23	0	1	1	0
1	yh_	female	left eye	5	5522000	2&3 same	screen	90	0	0			988	631	29	39	4	2	2000	2000	11212	3	2	0	0	934	697	0	0	0	0	0	922399	0	2	1	3	0	626	300	745	0	0	0	119	2	0	0	1
1	yh_	female	left eye	6	4130000	all diff	array	90	1	0	931	580	931	580	13	13	4	4	2000	2000	12122	2	3	0	0	860	756	0	0	0	1	58	129	1	1	0	1	826	434	0	360	0	1	826	113	2	0	1	0
1	yh_	female	left eye	7	5012000	all diff	screen	270	1	0	802	412	802	412	13	13	4	2	2000	2000	11211	4	1	0	0	1198	474	0	0	0	0	0	192999	1	1	0	4	198	182	0	1100	0	1	182	13	1	0	1	0
1	yh_	female	left eye	8	8101000	1&2 same	screen	90	1	0	1189	940	1189	940	13	13	2	2	2000	2000	12121	3	2	0	0	821	818	0	0	0	0	0	39399	0	0	2	3	0	0	852	747	0	1	278	1113	3	0	1	0
1	yh_	female	left eye	9	4902000	2&3 same	screen	0	1	0	754	430	754	430	13	13	4	4	2000	2000	11	2	0	0	0	1728	0	0	0	0	0	0	39999	0	0	1	4	0	0	304	1273	0	1	316	13	1	0	1	0
1	yh_	female	left eye	10	4900000	2&3 same	screen	90	1	0	1023	741	1023	741	13	13	4	2	2000	2000	1212	2	2	0	0	1330	312	0	0	0	0	0	22321	1	3	1	0	17	1256	328	0	0	1	594	113	2	0	1	0
1	yh_	female	left eye	11	4332000	2&3 same	array	0	1	0	1166	902	1166	902	13	13	2	4	2000	2000	1111	4	0	0	0	1487	0	0	0	0	0	0	3322	0	2	2	0	0	1050	648	0	0	1	670	112	2	1	0	0
1	yh_	female	left eye	12	4022000	1&3 same	array	90	1	0	1134	891	1134	891	13	13	2	2	2000	2000	121	2	1	0	0	564	1112	0	0	0	0	0	3399	0	0	2	2	0	0	752	605	0	1	584	111	3	0	0	0
1	yh_	female	left eye	13	4332000	2&3 same	array	180	1	0	1545	302	1545	302	13	13	4	2	2000	2000	11211	4	1	0	0	1146	408	0	0	0	0	0	92239	0	2	1	2	0	544	420	423	0	1	38	111	3	0	0	0
1	yh_	female	left eye	14	8002000	all same	screen	180	1	0	2357	721	2357	721	13	13	2	2	2000	2000	11211	4	1	0	0	655	744	0	0	0	0	0	33339	0	0	4	1	0	0	924	310	0	1	310	111222	3	3	0	0
1	yh_	female	left eye	15	8001000	all same	screen	0	1	0	771	372	771	372	13	13	2	4	2000	2000	112111	5	1	0	0	674	70	0	0	0	1	166	33999	0	0	2	3	0	0	320	739	0	0	0	13	1	0	1	0
1	yh_	female	left eye	16	3600000	1&3 same	array	0	1	0	843	600	843	600	13	13	4	4	2000	2000	121	2	1	0	0	927	590	0	0	0	0	0	33999	0	0	2	3	0	0	418	818	0	0	0	133	1	0	2	0
1	yh_	female	left eye	17	3612000	1&3 same	array	90	1	0	1455	1239	1455	1239	13	13	2	4	2000	2000	11211	4	1	0	0	1122	222	0	0	0	0	0	3233	0	1	3	0	0	364	1028	0	0	0	0	1113	3	0	1	0
1	yh_	female	left eye	18	5420000	all diff	screen	180	1	0	1399	1069	1399	1069	13	13	2	4	2000	2000	1211	3	1	0	0	1183	152	0	0	0	0	0	93323113	2	1	4	1	228	202	865	124	0	0	0	91113	3	0	1	1
1	yh_	female	left eye	19	6203000	1&2 same	array	90	1	0	795	510	795	510	13	13	4	4	2000	2000	12121	3	2	0	0	612	756	0	0	0	0	0	22319	1	2	1	1	138	444	104	599	0	1	599	19	1	0	0	1
1	yh_	female	left eye	20	5112000	all diff	screen	90	1	0	1102	639	1102	639	13	13	2	4	2000	2000	12229	1	3	0	1	222	942	0	346	0	0	0	91919	2	0	0	3	594	0	0	750	0	0	0	1123	2	1	1	0
1	yh_	female	left eye	21	5002000	all diff	screen	90	1	0	1157	880	1157	880	13	13	4	2	2000	2000	1211	3	1	0	0	1270	410	0	0	0	0	0	2299	0	2	0	2	0	572	0	834	0	1	246	1123	2	1	1	0
1	yh_	female	left eye	22	6003000	all same	array	180	1	0	1408	420	1408	420	13	13	4	2	2000	2000	11211	4	1	0	0	1000	374	0	0	0	0	0	299	0	1	0	2	0	302	0	764	0	0	0	21	1	1	0	0
1	yh_	female	left eye	23	8102000	1&2 same	screen	0	1	0	883	640	883	640	13	13	4	4	2000	2000	121	2	1	0	0	1281	250	0	0	0	0	0	333933	0	0	5	1	0	0	1075	82	0	0	0	13	1	0	1	0
1	yh_	female	left eye	24	6301000	1&2 same	array	270	1	0	1172	392	1172	392	13	13	4	2	2000	2000	11121	4	1	0	0	1168	284	0	0	0	0	0	2999	0	1	0	3	0	166	0	821	0	1	166	11	2	0	0	0
1	yh_	female	left eye	25	5432000	all diff	screen	270	1	0	773	472	773	472	13	13	2	2	2000	2000	111	3	0	0	0	863	0	0	0	0	0	0	399	0	0	1	2	0	0	286	937	0	1	286	123	1	1	1	0
1	yh_	female	left eye	26	4320000	2&3 same	array	270	1	0	1064	731	1064	731	13	13	4	4	2000	2000	1111111	7	0	0	0	1170	0	0	0	0	0	0	9933	0	0	2	2	0	0	569	336	0	1	271	19	1	0	0	1
1	yh_	female	left eye	27	3712000	2&3 same	array	0	1	0	676	402	676	402	13	13	2	2	2000	2000	11211	4	1	0	0	1292	154	0	0	0	0	0	3339	0	0	3	1	0	0	796	383	0	1	383	13	1	0	1	0
1	yh_	female	left eye	28	6003000	all same	array	270	1	0	711	401	711	401	13	13	4	2	2000	2000	9111	3	0	0	1	1701	0	0	228	0	1	1341	119	2	0	0	1	136	0	0	959	0	1	26	19	1	0	0	1
1	yh_	female	left eye	29	6100000	1&2 same	array	90	1	0	866	550	866	550	13	13	4	2	2000	2000	112111	5	1	0	0	1386	34	0	0	0	1	138	219	1	1	0	1	156	252	0	846	0	0	0	11	2	0	0	0
1	yh_	female	left eye	30	8203000	1&2 same	screen	0	1	0	730	382	730	382	13	13	2	4	2000	2000	11222	2	3	0	0	402	1066	0	0	0	0	0	93399	0	0	2	3	0	0	942	689	0	1	72	12	1	1	0	0
1	yh_	female	left eye	31	6103000	1&2 same	array	180	1	0	1144	871	1144	871	13	13	2	4	2000	2000	121	2	1	0	0	1405	304	0	0	0	0	0	22199	1	2	0	2	158	288	0	825	0	1	78	13	1	0	1	0
1	yh_	female	left eye	32	3902000	all diff	array	90	1	0	1017	710	1017	710	13	13	4	2	2000	2000	1211	3	1	0	0	1221	136	0	0	0	0	0	323313	1	1	4	0	240	406	735	0	0	1	240	119	2	0	0	1
1	yh_	female	left eye	33	8702000	1&2 same	screen	0	1	0	807	600	807	600	13	13	4	4	2000	2000	121	2	1	0	0	1067	364	0	0	0	0	0	299	0	1	0	2	0	528	0	589	0	1	412	3	0	0	1	0
1	yh_	female	left eye	34	5520000	2&3 same	screen	270	1	0	904	480	904	480	13	13	4	4	2000	2000	19911	3	0	0	2	738	0	0	574	0	2	574	31999	1	0	1	3	196	0	406	810	0	0	0	19	1	0	0	1
1	yh_	female	left eye	35	4222000	all diff	array	0	1	0	592	321	592	321	13	13	4	2	2000	2000	91222	1	3	0	1	208	1274	0	236	0	0	0	323999	0	1	2	3	0	362	232	610	0	0	0	3	0	0	1	0
1	yh_	female	left eye	36	8401000	all same	screen	0	1	0	579	321	579	321	13	13	4	2	2000	2000	121911	4	1	0	1	1081	144	0	136	0	0	0	29299	0	2	0	3	0	456	0	687	0	0	0	2	0	1	0	0
1	yh_	female	left eye	37	6000000	all same	array	0	1	0	634	331	634	331	13	13	4	4	2000	2000	912219	2	2	0	2	266	406	0	694	0	0	0	92199	1	1	0	3	138	216	0	1008	0	1	548	23	0	1	1	0
1	yh_	female	left eye	38	8703000	1&2 same	screen	0	1	0	757	271	757	271	13	13	2	2	2000	2000	112111	5	1	0	0	1333	290	0	0	0	1	230	92299	0	2	0	3	0	390	0	763	0	1	198	22	0	2	0	0
1	yh_	female	left eye	39	3702000	2&3 same	array	180	0	0			1350	930	29	39	2	4	2000	2000	11111	5	0	0	0	1393	0	0	0	0	0	0	33339	0	0	4	1	0	0	1086	3	0	1	3	199	1	0	0	2
1	yh_	female	left eye	40	5232000	1&3 same	screen	90	1	0	765	480	765	480	13	13	4	4	2000	2000	1111	4	0	0	0	1475	0	0	0	0	0	0	2919	1	1	0	2	300	386	0	254	0	1	88	13	1	0	1	0
1	yh_	female	left eye	41	6002000	all same	array	90	1	0	1431	612	1431	612	13	13	4	2	2000	2000	911111	5	0	0	1	1133	0	0	80	0	1	174	211199	3	1	0	2	730	118	0	465	0	0	0	1113	3	0	1	0
1	yh_	female	left eye	42	6003000	all same	array	90	1	0	1036	631	1036	631	13	13	2	2	2000	2000	12	1	1	0	0	374	1305	0	0	0	0	0	22991	1	2	0	2	423	96	0	242	0	0	0	122	1	2	0	0
1	yh_	female	left eye	43	3812000	all diff	array	90	1	0	928	541	928	541	13	13	2	4	2000	2000	11111	5	0	0	0	1144	0	0	0	0	0	0	33393	0	0	4	1	0	0	461	272	0	0	0	133	1	0	2	0
1	yh_	female	left eye	44	4020000	1&3 same	array	0	1	0	1402	901	1402	901	13	13	4	2	2000	2000	11222	2	3	0	0	250	1187	0	0	0	0	0	9199	1	0	0	3	186	0	0	955	0	0	0	1192	2	1	0	1
1	yh_	female	left eye	45	5222000	1&3 same	screen	270	1	0	764	460	764	460	13	13	4	4	2000	2000	11211	4	1	0	0	1228	254	0	0	0	0	0	239	0	1	1	1	0	324	170	580	0	0	0	93	0	0	1	1
1	yh_	female	left eye	46	3612000	1&3 same	array	180	1	0	1309	1010	1309	1010	13	13	4	4	2000	2000	12221	2	3	0	0	355	932	0	0	0	0	0	93299	0	1	1	3	0	348	220	720	0	1	78	1912	2	1	0	1
1	yh_	female	left eye	47	8602000	1&2 same	screen	0	1	0	1037	761	1037	761	13	13	4	4	2000	2000	12111	4	1	0	0	980	150	0	0	0	0	0	239	0	1	1	1	0	306	176	348	0	0	0	1	1	0	0	0
1	yh_	female	left eye	48	6203000	1&2 same	array	0	1	0	1192	831	1192	831	13	13	2	2	2000	2000	1222	1	3	0	0	238	850	0	0	0	0	0	3121	2	1	1	0	223	340	332	0	0	1	332	1133	2	0	2	0
1	yh_	female	left eye	49	4030000	1&3 same	array	0	1	0	693	432	693	432	13	13	2	4	2000	2000	12121	3	2	0	0	956	294	0	0	0	1	174	33323	0	1	4	0	0	40	875	0	0	1	255	3	0	0	1	0
1	yh_	female	left eye	50	6002000	all same	array	180	0	0			1333	832	29	39	2	4	2000	2000	99111	3	0	0	2	508	0	0	404	0	1	222	11399	2	0	1	2	374	0	374	355	0	1	304	199	1	0	0	2
1	yh_	female	left eye	51	4912000	2&3 same	screen	180	1	0	1047	632	1047	632	13	13	4	4	2000	2000	12222	1	4	0	0	226	1366	0	0	0	0	0	229399	0	2	1	3	0	650	154	433	0	0	0	123	1	1	1	0
1	yh_	female	left eye	52	5532000	2&3 same	screen	90	1	0	805	532	805	532	13	13	4	4	2000	2000	11111	5	0	0	0	1274	0	0	0	0	0	0	399931	1	0	2	3	106	0	626	220	0	1	386	19	1	0	0	1
1	yh_	female	left eye	53	8003000	all same	screen	90	1	0	1145	881	1145	881	13	13	2	4	2000	2000	1222	1	3	0	0	234	1242	0	0	0	0	0	33	0	0	2	0	0	0	1475	0	0	0	0	91133	2	0	2	1
1	yh_	female	left eye	54	5232000	1&3 same	screen	180	0	0			808	550	29	32	4	4	2000	2000	11211	4	1	0	0	967	130	0	0	0	0	0	39199	1	0	1	3	130	0	380	754	0	1	298	19	1	0	0	1
1	yh_	female	left eye	55	4802000	1&3 same	screen	180	1	0	2294	1600	2294	1600	13	13	2	2	2000	2000	1121	3	1	0	0	500	678	0	0	0	0	0	229	0	2	0	1	0	808	0	616	0	1	292	111993	3	0	1	2
1	yh_	female	left eye	56	3800000	all diff	array	180	1	0	2712	1470	2712	1470	13	13	2	2	2000	2000	12211	3	2	0	0	1021	324	0	0	0	1	154	3393	0	0	3	1	0	0	472	530	0	1	154	11111923	5	1	1	1
1	yh_	female	left eye	57	3712000	2&3 same	array	270	1	0	1405	1099	1405	1099	13	13	4	2	2000	2000	122221	2	4	0	0	317	914	0	0	0	1	170	21393	1	1	2	1	148	284	385	138	0	1	138	111	3	0	0	0
1	yh_	female	left eye	58	8402000	all same	screen	270	1	0	1121	790	1121	790	13	13	2	4	2000	2000	9121	2	1	0	1	578	510	0	218	0	1	510	239999	0	1	1	4	0	180	396	486	0	1	220	1193	2	0	1	1
1	yh_	female	left eye	59	4232000	all diff	array	270	1	0	1163	881	1163	881	13	13	2	2	2000	2000	1111	4	0	0	0	934	0	0	0	0	0	0	3333	0	0	4	0	0	0	1696	0	0	0	0	113	2	0	1	0
1	yh_	female	left eye	60	4802000	1&3 same	screen	270	1	0	2357	1508	2357	1508	13	13	2	4	2000	2000	112	2	1	0	0	356	1242	0	0	0	1	162	9222999	0	3	0	4	0	744	0	354	0	0	0	121223	2	3	1	0
1	ym_	female	right eye	1	3702000	2&3 same	array	180	1	0	2681	400	2681	400	13	13	2	2	2000	2000	999119	2	0	0	4	138	0	0	112	0	0	0	999	0	0	0	3	0	0	0	210	0	0	0	9999	0	0	0	4
1	ym_	female	right eye	2	6003000	all same	array	90	1	0	1790	521	1790	521	13	13	2	2	2000	2000	999999999	0	0	0	20	0	0	0	969	0	0	0	999923399	0	1	2	9	0	58	52	692	0	0	0	999999999	0	0	0	9
1	ym_	female	right eye	3	3712000	2&3 same	array	0	1	0	1766	670	1766	670	13	13	2	2	2000	2000	9999999	0	0	0	7	0	0	0	567	0	0	0	999999999	0	0	0	14	0	0	0	1039	0	1	42	999999999	0	0	0	9
1	ym_	female	right eye	4	3712000	2&3 same	array	270	1	0	1935	341	1935	341	13	13	4	2	2000	2000	0	0	0	0	0	0	0	0	0	0	0	0	99999	0	0	0	5	0	0	0	202	0	0	0	1999999	1	0	0	6
1	ym_	female	right eye	5	8101000	1&2 same	screen	90	1	0	1600	680	1600	680	13	13	2	2	2000	2000	1119	3	0	0	1	108	0	0	445	0	1	38	999999999	0	0	0	12	0	0	0	763	0	0	0	999999999	0	0	0	9
1	ym_	female	right eye	6	6003000	all same	array	180	0	0			2180	731	30	39	2	2	2000	2000	29999	0	1	0	4	0	22	0	246	0	0	0	221299999	1	3	0	10	30	282	0	831	0	0	0	999992999	0	1	0	9
1	ym_	female	right eye	7	5322000	all diff	screen	0	1	0	2973	1559	2973	1559	13	13	4	2	2000	2000	999999999	0	0	0	15	0	0	0	994	0	2	250	999999	0	0	0	6	0	0	0	216	0	1	34	9	0	0	0	1
1	ym_	female	right eye	8	5420000	all diff	screen	180	0	0			2494	850	29	39	2	2	2000	2000	999999999	0	0	0	9	0	0	0	520	0	0	0	9999999	0	0	0	7	0	0	0	493	0	0	0	229999999	0	2	0	11
1	ym_	female	right eye	9	4130000	all diff	array	90	0	0			2384	412	29	31	2	4	2000	2000	999999999	0	0	0	10	0	0	0	1006	0	0	0	992999999	0	1	0	13	0	60	0	1126	0	1	60	999999999	0	0	0	13
1	ym_	female	right eye	10	6301000	1&2 same	array	270	1	0	3760	2706	3760	2706	13	13	4	2	2000	2000	121199999	3	1	0	5	92	20	0	249	0	1	20	999911121	4	5	0	4	296	268	0	168	0	0	0	999999911	3	0	0	18
1	ym_	female	right eye	11	5112000	all diff	screen	90	1	0	3838	481	3838	481	13	13	2	4	2000	2000	22	0	2	0	0	0	58	0	0	0	1	24	9999	0	0	0	4	0	0	0	106	0	0	0	999999999	0	0	0	13
1	ym_	female	right eye	12	4232000	all diff	array	270	0	0			2213	781	29	39	4	2	2000	2000	999999	0	0	0	6	0	0	0	237	0	1	38	0	0	0	0	0	0	0	0	0	0	0	0	9999	0	0	0	4
1	ym_	female	right eye	13	8403000	all same	screen	270	1	0	1798	660	1798	660	13	13	2	2	2000	2000	999999999	0	0	0	12	0	0	0	860	0	1	74	999999	0	0	0	6	0	0	0	358	0	0	0	199999999	1	0	0	9
1	ym_	female	right eye	14	4332000	2&3 same	array	180	1	0	2973	940	2973	940	13	13	4	2	2000	2000	999991999	2	0	0	15	48	0	0	748	0	6	282	999999999	0	0	0	12	0	0	0	546	0	1	42	99999999	0	0	0	8
1	ym_	female	right eye	15	8703000	1&2 same	screen	0	1	0		759	7983	759	13	13	2	2	2000	2000	199999999	1	0	0	10	36	0	0	531	0	0	0	9999999	0	0	0	7	0	0	0	648	0	0	0	999999999	0	0	0	29
1	ym_	female	right eye	16	8401000	all same	screen	0	1	0	1302	791	1302	791	13	13	4	2	2000	2000	999999	0	0	0	6	0	0	0	174	0	0	0	999999999	0	0	0	10	0	0	0	1200	0	2	154	999999	0	0	0	6
1	ym_	female	right eye	17	5520000	2&3 same	screen	270	1	0	1941	911	1941	911	13	13	4	4	2000	2000	9999999	0	0	0	7	0	0	0	432	0	4	252	999999999	0	0	0	13	0	0	0	913	0	5	504	9999	0	0	0	4
1	ym_	female	right eye	18	4222000	all diff	array	0	1	0	2566	1180	2566	1180	13	13	4	2	2000	2000	0	0	0	0	0	0	0	0	0	0	0	0	999	0	0	0	3	0	0	0	190	0	0	0	99999	0	0	0	5
1	ym_	female	right eye	19	4022000	1&3 same	array	90	1	0	4595	720	4595	720	13	13	2	2	2000	2000	999999999	0	0	0	14	0	0	0	965	0	0	0	999999	0	0	0	6	0	0	0	610	0	0	0	333933333	0	0	8	19
1	ym_	female	right eye	20	6203000	1&2 same	array	0	0	0			1586	1288	30	39	4	2	2000	2000	99	0	0	0	2	0	0	0	102	0	0	0	9	0	0	0	1	0	0	0	38	0	0	0	99999	0	0	0	5
1	ym_	female	right eye	21	4812000	1&3 same	screen	270	0	0			3104	570	30	39	4	4	2000	2000	999999	0	0	0	6	0	0	0	502	0	0	0	0	0	0	0	0	0	0	0	0	0	0	0	0	0	0	0	0
1	ym_	female	right eye	22	4802000	1&3 same	screen	270	1	0	1592	641	1592	641	13	13	2	4	2000	2000	999999999	3	0	0	20	120	0	0	904	0	1	38	999999999	0	0	0	11	0	0	0	515	0	0	0	999999999	0	0	0	9
1	ym_	female	right eye	23	3800000	all diff	array	180	1	0	3239	1428	3239	1428	13	13	2	2	2000	2000	0	0	0	0	0	0	0	0	0	0	0	0	9999	0	0	0	4	0	0	0	276	0	0	0	999999999	0	0	0	15
1	ym_	female	right eye	24	8003000	all same	screen	90	1	0	1764	709	1764	709	13	13	2	4	2000	2000	999999	0	0	0	6	0	0	0	318	0	0	0	99	0	0	0	2	0	0	0	360	0	0	0	0	0	0	0	0
1	ym_	female	right eye	25	6003000	all same	array	270	1	0	1295	590	1295	590	13	13	4	2	2000	2000	999999999	0	0	0	9	0	0	0	460	0	0	0	9999999	0	0	0	7	0	0	0	464	0	0	0	999	0	0	0	3
1	ym_	female	right eye	26	5232000	1&3 same	screen	180	1	0	1784	581	1784	581	13	13	4	2	2000	2000	999999	0	0	0	6	0	0	0	642	0	0	0	999	0	0	0	3	0	0	0	232	0	0	0	9	0	0	0	1
1	ym_	female	right eye	27	8001000	all same	screen	0	1	0	1309	619	1309	619	13	13	2	4	2000	2000	11	2	0	0	0	112	0	0	0	0	0	0	0	0	0	0	0	0	0	0	0	0	0	0	999	0	0	0	3
1	ym_	female	right eye	28	8402000	all same	screen	270	1	0	3915	659	3915	659	13	13	2	4	2000	2000	999999999	0	0	0	14	0	0	0	904	0	1	120	9999999	0	0	0	7	0	0	0	314	0	0	0	999999999	1	0	0	15
1	ym_	female	right eye	29	6002000	all same	array	180	1	0	1212	919	1212	919	13	13	2	2	2000	2000	112999999	2	1	0	6	48	26	0	418	0	1	22	9999999	0	0	0	7	0	0	0	392	0	0	0	99999999	0	0	0	8
1	ym_	female	right eye	30	4912000	2&3 same	screen	180	0	0			8171	5062	28	39	2	2	2000	2000	9999999	0	0	0	7	0	0	0	226	0	0	0	9	0	0	0	1	0	0	0	52	0	0	0	999999999	1	0	0	37
1	ym_	female	right eye	31	4802000	1&3 same	screen	180	1	0	2519	472	2519	472	13	13	2	2	2000	2000	999299	0	1	0	5	0	140	0	362	0	0	0	999999999	0	0	0	12	0	0	0	648	0	0	0	999999999	0	0	0	11
1	ym_	female	right eye	32	5432000	all diff	screen	270	0	0			3053	740	29	39	4	2	2000	2000	92	0	1	0	1	0	24	0	32	0	1	24	0	0	0	0	0	0	0	0	0	0	0	0	999999919	1	0	0	15
1	ym_	female	right eye	33	8602000	1&2 same	screen	0	0	0			3872	3066	29	39	4	2	2000	2000	999999	0	0	0	6	0	0	0	300	0	0	0	999999	0	0	0	6	0	0	0	266	0	3	74	119999921	4	3	0	14
1	ym_	female	right eye	34	3600000	1&3 same	array	0	1	0	1656	701	1656	701	13	13	4	4	2000	2000	9	0	0	0	1	0	0	0	26	0	0	0	999	0	0	0	3	0	0	0	104	0	0	0	0	0	0	0	0
1	ym_	female	right eye	35	5222000	1&3 same	screen	270	1	0	1167	442	1167	442	13	13	4	4	2000	2000	99999	0	0	0	5	0	0	0	206	0	0	0	999999999	0	0	0	11	0	0	0	626	0	0	0	999	0	0	0	3
1	ym_	female	right eye	36	5232000	1&3 same	screen	90	1	0	3688	890	3688	890	13	13	4	4	2000	2000	19	1	0	0	1	32	0	0	66	0	0	0	999999999	0	0	0	12	0	0	0	486	0	0	0	999	0	0	0	3
1	ym_	female	right eye	37	8102000	1&2 same	screen	0	0	1			0	7001	20	20	4	2	2000	2000	999999999	0	0	0	11	0	0	0	664	0	0	0	333939999	0	0	4	11	0	0	118	740	0	1	32	911199999	3	1	0	27
1	ym_	female	right eye	38	4030000	1&3 same	array	0	1	0	1151	670	1151	670	13	13	2	4	2000	2000	99	0	0	0	2	0	0	0	58	0	0	0	0	0	0	0	0	0	0	0	0	0	0	0	0	0	0	0	0
1	ym_	female	right eye	39	3812000	all diff	array	90	0	0			3099	870	28	31	4	2	2000	2000	999999999	0	0	0	11	0	0	0	753	0	5	333	99	0	0	0	2	0	0	0	130	0	0	0	99999	0	0	0	5
1	ym_	female	right eye	40	8203000	1&2 same	screen	0	0	0			3109	2449	28	34	4	2	2000	2000	99999999	0	0	0	8	0	0	0	704	0	0	0	999999999	0	0	0	9	0	0	0	599	0	0	0	999919999	1	0	0	20
1	ym_	female	right eye	41	6103000	1&2 same	array	180	0	0			8717	771	29	34	2	2	2000	2000	199999999	1	0	0	14	40	0	0	558	0	3	150	999999999	0	0	0	14	0	0	0	1174	0	1	68	999999999	4	3	0	38
1	ym_	female	right eye	42	3612000	1&3 same	array	180	1	0	1288	820	1288	820	13	13	4	4	2000	2000	11999	2	0	0	3	122	0	0	180	0	0	0	9999	0	0	0	4	0	0	0	242	0	0	0	999	0	0	0	3
1	ym_	female	right eye	43	6000000	all same	array	0	1	0	1020	681	1020	681	13	13	4	4	2000	2000	99	0	0	0	2	0	0	0	132	0	0	0	999999999	0	0	0	9	0	0	0	795	0	0	0	99	0	0	0	2
1	ym_	female	right eye	44	3902000	all diff	array	90	1	0	4442	3236	4442	3236	13	13	4	2	2000	2000	99999993	0	0	1	7	0	0	20	780	0	2	50	99999	0	0	0	5	0	0	0	794	0	0	0	111999999	3	0	0	19
1	ym_	female	right eye	45	5522000	2&3 same	screen	90	1	0	1919	1598	1919	1598	13	13	2	2	2000	2000	1999	1	0	0	3	30	0	0	154	0	0	0	999999	0	0	0	6	0	0	0	508	0	1	22	999	0	0	0	3
1	ym_	female	right eye	46	6302000	1&2 same	array	180	0	0			5213	2396	30	39	4	2	2000	2000	999999999	0	0	0	11	0	0	0	532	0	1	28	999999999	0	0	0	10	0	0	0	952	0	2	138	999999992	2	11	0	14
1	ym_	female	right eye	47	6203000	1&2 same	array	90	0	0			3252	1938	29	39	2	4	2000	2000	99999999	0	0	0	8	0	0	0	330	0	1	86	999999999	0	0	0	10	0	0	0	385	0	1	26	999999999	0	0	0	9
1	ym_	female	right eye	48	3612000	1&3 same	array	90	1	0	1559	930	1559	930	13	13	2	4	2000	2000	999999999	0	0	0	13	0	0	0	663	0	0	0	999999999	0	0	0	11	0	0	0	910	0	0	0	99999	0	0	0	5
1	ym_	female	right eye	49	8002000	all same	screen	180	1	0	2891	720	2891	720	13	13	2	2	2000	2000	99999399	0	0	1	7	0	0	168	904	0	0	0	999999999	0	0	0	9	0	0	0	1065	0	0	0	919929999	1	1	0	15
1	ym_	female	right eye	50	8702000	1&2 same	screen	0	1	0		531	4845	531	13	13	4	4	2000	2000	999999999	0	0	0	13	0	0	0	638	0	1	96	0	0	0	0	0	0	0	0	0	0	0	0	9	0	0	0	1
1	ym_	female	right eye	51	5012000	all diff	screen	270	0	0			6804	2089	30	32	4	4	2000	2000	999999999	0	0	0	11	0	0	0	614	0	0	0	99999999	0	0	0	8	0	0	0	507	0	1	30	999999999	2	0	0	21
1	ym_	female	right eye	52	6002000	all same	array	90	1	0	953	661	953	661	13	13	4	2	2000	2000	999	0	0	0	3	0	0	0	82	0	1	30	99	0	0	0	2	0	0	0	222	0	0	0	99939	0	0	1	4
1	ym_	female	right eye	53	4332000	2&3 same	array	0	1	0	3877	281	3877	281	13	13	2	4	2000	2000	0	0	0	0	0	0	0	0	0	0	0	0	0	0	0	0	0	0	0	0	0	0	0	0	999999999	0	0	0	9
1	ym_	female	right eye	54	5002000	all diff	screen	90	1	0	3580	2507	3580	2507	13	13	4	2	2000	2000	999999999	1	0	0	13	20	0	0	845	0	0	0	999999999	0	0	0	13	0	0	0	529	0	2	84	999999999	0	0	0	16
1	ym_	female	right eye	55	4900000	2&3 same	screen	90	1	0	2089	1800	2089	1800	13	13	4	2	2000	2000	999	0	0	0	3	0	0	0	170	0	1	128	999	0	0	0	3	0	0	0	121	0	0	0	99999	0	0	0	5
1	ym_	female	right eye	56	4320000	2&3 same	array	270	1	0	1746	1388	1746	1388	13	13	4	4	2000	2000	99999999	0	0	0	8	0	0	0	366	0	0	0	991919999	5	0	0	7	680	0	0	414	0	8	688	9999	0	0	0	4
1	ym_	female	right eye	57	6100000	1&2 same	array	90	1	0	2120	970	2120	970	13	13	4	2	2000	2000	9212999	1	2	0	4	22	134	0	262	0	0	0	999999999	0	0	0	9	0	0	0	882	0	0	0	9999	0	0	0	4
1	ym_	female	right eye	58	5532000	2&3 same	screen	90	0	0			4596	2538	30	31	4	2	2000	2000	99999999	0	0	0	8	0	0	0	370	0	0	0	999999999	0	0	0	13	0	0	0	1116	0	1	24	999999999	0	0	0	13
1	ym_	female	right eye	59	4902000	2&3 same	screen	0	0	0			8783	4944	30	31	2	4	2000	2000	999999999	0	0	0	11	0	0	0	490	0	0	0	99999191	2	0	0	6	86	0	0	744	0	0	0	991991919	7	3	0	26
1	ym_	female	right eye	60	4020000	1&3 same	array	0	1	0	3096	989	3096	989	13	13	4	2	2000	2000	22229	0	4	0	1	0	98	0	34	0	1	26	999999999	0	0	0	13	0	0	0	810	0	2	234	991199999	3	0	0	14
1	yr_	male	right eye	1	8702000	1&2 same	screen	0	1	0	1158	291	1158	291	13	13	4	4	2000	2000	999	0	0	0	3	0	0	0	118	0	1	72	923992	0	2	1	3	0	520	176	614	0	0	0	3	0	0	1	0
1	yr_	male	right eye	2	4232000	all diff	array	270	1	0	762	282	762	282	13	13	2	2	2000	2000	2999	0	1	0	3	0	108	0	174	0	2	178	9999	0	0	0	4	0	0	0	678	0	1	54	9119	2	0	0	2
1	yr_	male	right eye	3	5420000	all diff	screen	180	1	0	2397	271	2397	271	13	13	2	4	2000	2000	133399399	1	0	5	4	268	0	306	464	0	0	0	3	0	0	1	0	0	0	82	0	0	0	0	191919919	5	1	0	5
1	yr_	male	right eye	4	3800000	all diff	array	180	1	0	1881	352	1881	352	13	13	2	2	2000	2000	999999	0	0	0	6	0	0	0	1099	0	1	450	9399	0	0	1	3	0	0	46	488	0	2	80	9991	1	0	0	3
1	yr_	male	right eye	5	3812000	all diff	array	90	1	0	1324	480	1324	480	13	13	2	4	2000	2000	33	0	0	2	0	0	0	232	0	0	0	0	39999	0	0	1	4	0	0	92	438	0	0	0	999	0	0	0	3
1	yr_	male	right eye	6	3902000	all diff	array	90	1	0	1302	712	1302	712	13	13	4	2	2000	2000	999	0	0	0	3	0	0	0	1378	0	0	0	993999	0	0	1	5	0	0	196	526	0	1	196	122	1	2	0	0
1	yr_	male	right eye	7	6002000	all same	array	90	1	0	1160	461	1160	461	13	13	4	2	2000	2000	912222221	2	6	0	1	180	648	0	30	0	1	26	933191	2	0	2	2	453	0	598	434	0	2	654	22	0	2	0	0
1	yr_	male	right eye	8	6103000	1&2 same	array	180	1	0	2555	1420	2555	1420	13	13	2	4	2000	2000	1121999	3	1	0	3	410	436	0	324	0	0	0	1919	2	0	0	2	450	0	0	421	0	0	0	9999999	0	0	0	7
1	yr_	male	right eye	9	3600000	1&3 same	array	0	1	0	1272	481	1272	481	13	13	4	4	2000	2000	113399999	2	0	2	7	258	0	228	287	0	0	0	392399	0	1	2	3	0	34	58	739	0	2	188	339	0	0	2	1
1	yr_	male	right eye	10	4030000	1&3 same	array	0	1	0	940	432	940	432	13	13	2	4	2000	2000	99191999	2	0	0	6	498	0	0	737	0	3	622	9999	0	0	0	4	0	0	0	458	0	0	0	12	1	1	0	0
1	yr_	male	right eye	11	4802000	1&3 same	screen	180	1	0	1180	430	1180	430	13	13	2	2	2000	2000	19999	1	0	0	4	396	0	0	984	0	0	0	999	0	0	0	3	0	0	0	676	0	0	0	1121	3	1	0	0
1	yr_	male	right eye	12	5322000	all diff	screen	0	1	0	1361	760	1361	760	13	13	4	2	2000	2000	1199	2	0	0	2	166	0	0	52	0	0	0	9999	0	0	0	4	0	0	0	1251	0	1	174	993	0	0	1	2
1	yr_	male	right eye	13	5232000	1&3 same	screen	180	1	0	1013	491	1013	491	13	13	4	2	2000	2000	9129139	2	1	1	3	416	154	26	429	0	0	0	221	1	2	0	0	422	176	0	0	0	0	0	99999	0	0	0	5
1	yr_	male	right eye	14	8002000	all same	screen	180	1	0	1192	470	1192	470	13	13	2	2	2000	2000	11999	2	0	0	3	326	0	0	1114	0	3	408	9329	0	1	1	2	0	74	146	992	0	0	0	1	1	0	0	0
1	yr_	male	right eye	15	8602000	1&2 same	screen	0	1	0	1091	612	1091	612	13	13	4	4	2000	2000	91129999	2	1	0	5	132	206	0	1022	0	2	230	9999	0	0	0	4	0	0	0	944	0	0	0	33	0	0	2	0
1	yr_	male	right eye	16	3612000	1&3 same	array	90	1	0	1165	641	1165	641	13	13	2	4	2000	2000	91	1	0	0	1	324	0	0	1158	0	1	1158	99	0	0	0	2	0	0	0	780	0	1	722	19	1	0	0	1
1	yr_	male	right eye	17	4332000	2&3 same	array	0	1	0	848	442	848	442	13	13	2	4	2000	2000	92291111	4	2	0	2	263	484	0	276	0	3	354	339119	2	0	2	2	586	0	232	139	0	0	0	22	0	2	0	0
1	yr_	male	right eye	18	4320000	2&3 same	array	270	1	0	1046	272	1046	272	13	13	4	4	2000	2000	1319	2	0	1	1	780	0	162	462	0	1	162	39999	0	0	1	4	0	0	98	625	0	2	130	233	0	1	2	0
1	yr_	male	right eye	19	6203000	1&2 same	array	90	1	0	1176	711	1176	711	13	13	4	4	2000	2000	919	1	0	0	2	1014	0	0	450	0	0	0	119	2	0	0	1	320	0	0	376	0	0	0	13	1	0	1	0
1	yr_	male	right eye	20	5532000	2&3 same	screen	90	1	0	1262	800	1262	800	13	13	4	4	2000	2000	13333399	1	0	5	2	276	0	644	158	0	0	0	2321	1	2	1	0	587	218	298	0	0	1	298	9	0	0	0	1
1	yr_	male	right eye	21	5222000	1&3 same	screen	270	1	0	990	401	990	401	13	13	4	4	2000	2000	1122	2	2	0	0	340	118	0	0	0	0	0	299	0	1	0	2	0	364	0	566	0	0	0	23	0	1	1	0
1	yr_	male	right eye	22	4020000	1&3 same	array	0	1	0	1210	789	1210	789	13	13	4	2	2000	2000	13911	3	0	1	1	361	0	174	324	0	1	140	9329932	0	2	2	3	0	257	588	520	0	0	0	9	0	0	0	1
1	yr_	male	right eye	23	8703000	1&2 same	screen	0	1	0	987	560	987	560	13	13	2	2	2000	2000	9111	3	0	0	1	744	0	0	144	0	1	124	21991119	4	1	0	3	468	150	0	388	0	0	0	1	1	0	0	0
1	yr_	male	right eye	24	4022000	1&3 same	array	90	1	0	1153	412	1153	412	13	13	2	2	2000	2000	11119	4	0	0	1	1076	0	0	396	0	0	0	9399	0	0	1	3	0	0	178	1068	0	0	0	11	2	0	0	0
1	yr_	male	right eye	25	8403000	all same	screen	270	1	0	878	521	878	521	13	13	2	2	2000	2000	9119	2	0	0	2	718	0	0	752	0	0	0	923119	2	1	1	2	484	282	176	322	0	1	176	9	0	0	0	1
1	yr_	male	right eye	26	3702000	2&3 same	array	180	1	0	1737	731	1737	731	13	13	2	2	2000	2000	12	1	1	0	0	176	84	0	0	0	0	0	3221	1	2	1	0	146	70	168	0	0	0	0	1922	1	2	0	1
1	yr_	male	right eye	27	8401000	all same	screen	0	1	0	816	430	816	430	13	13	4	2	2000	2000	12139	2	1	1	1	510	194	618	126	0	1	126	9932	0	1	1	2	0	209	54	168	0	0	0	9	0	0	0	1
1	yr_	male	right eye	28	4130000	all diff	array	90	1	0	934	652	934	652	13	13	4	4	2000	2000	9919999	1	0	0	6	620	0	0	891	0	0	0	9	0	0	0	1	0	0	0	373	0	0	0	399	0	0	1	2
1	yr_	male	right eye	29	6203000	1&2 same	array	0	1	0	681	330	681	330	13	13	2	2	2000	2000	939	0	0	1	2	0	0	1128	402	0	0	0	3399399	0	0	3	4	0	0	116	449	0	1	72	1	1	0	0	0
1	yr_	male	right eye	30	5522000	2&3 same	screen	90	1	0	2817	801	2817	801	13	13	2	2	2000	2000	9999	0	0	0	4	0	0	0	822	0	0	0	129	1	1	0	1	198	120	0	36	0	1	36	111119999	8	0	0	4
1	yr_	male	right eye	31	4812000	1&3 same	screen	270	1	0	1189	681	1189	681	13	13	4	2	2000	2000	922	0	2	0	1	0	398	0	380	0	0	0	12299	1	2	0	2	44	604	0	604	0	0	0	1299	1	1	0	2
1	yr_	male	right eye	32	4332000	2&3 same	array	180	1	0	1601	550	1601	550	13	13	4	2	2000	2000	9919	1	0	0	3	294	0	0	895	0	0	0	399999	0	0	1	5	0	0	266	542	0	1	266	9999939	0	0	1	6
1	yr_	male	right eye	33	5012000	all diff	screen	270	1	0	1318	421	1318	421	13	13	4	2	2000	2000	11	2	0	0	0	1722	0	0	0	0	0	0	219	1	1	0	1	262	122	0	81	0	0	0	1	1	0	0	0
1	yr_	male	right eye	34	3712000	2&3 same	array	270	1	0	1067	521	1067	521	13	13	4	2	2000	2000	13313	2	0	3	0	664	0	603	0	0	2	664	93233	0	1	3	1	0	20	192	80	0	1	42	229	0	2	0	1
1	yr_	male	right eye	35	8402000	all same	screen	270	1	0	1327	779	1327	779	13	13	2	4	2000	2000	12111	4	1	0	0	1074	316	0	0	0	0	0	99919	1	0	0	4	84	0	0	1095	0	1	466	99	0	0	0	2
1	yr_	male	right eye	36	6302000	1&2 same	array	180	1	0	1519	271	1519	271	13	13	2	2	2000	2000	119191	4	0	0	2	1033	0	0	56	0	0	0	9399999	0	0	1	6	0	0	110	656	0	1	246	29	0	1	0	1
1	yr_	male	right eye	37	5520000	2&3 same	screen	270	1	0	1060	401	1060	401	13	13	4	4	2000	2000	13199911	4	0	1	3	683	0	130	320	0	0	0	99111	3	0	0	2	755	0	0	116	0	0	0	22	0	2	0	0
1	yr_	male	right eye	38	5002000	all diff	screen	90	1	0	1235	752	1235	752	13	13	4	2	2000	2000	11999	2	0	0	3	518	0	0	421	0	1	351	139	1	0	1	1	124	0	148	574	0	0	0	99	0	0	0	2
1	yr_	male	right eye	39	6002000	all same	array	180	1	0	1142	691	1142	691	13	13	2	2	2000	2000	11929999	2	1	0	5	332	218	0	335	0	2	300	1219	2	1	0	1	604	332	0	262	0	1	576	1	1	0	0	0
1	yr_	male	right eye	40	6301000	1&2 same	array	270	1	0	966	331	966	331	13	13	4	2	2000	2000	199	1	0	0	2	486	0	0	468	0	0	0	9299	0	1	0	3	0	194	0	875	0	0	0	21	1	1	0	0
1	yr_	male	right eye	41	5232000	1&3 same	screen	90	1	0	1045	630	1045	630	13	13	4	4	2000	2000	11	2	0	0	0	138	0	0	0	0	0	0	9929	0	1	0	3	0	126	0	275	0	1	126	3	0	0	1	0
1	yr_	male	right eye	42	6000000	all same	array	0	1	0	834	302	834	302	13	13	4	4	2000	2000	111133	4	0	2	0	346	0	140	0	0	1	114	99	0	0	0	2	0	0	0	199	0	0	0	339	0	0	2	1
1	yr_	male	right eye	43	4900000	2&3 same	screen	90	1	0	958	443	958	443	13	13	4	2	2000	2000	111	3	0	0	0	1498	0	0	0	0	1	866	21	1	1	0	0	64	102	0	0	0	0	0	2	0	1	0	0
1	yr_	male	right eye	44	5432000	all diff	screen	270	1	0	1207	432	1207	432	13	13	2	2	2000	2000	122	1	2	0	0	256	252	0	0	0	0	0	22999	0	2	0	3	0	202	0	485	0	1	287	919	1	0	0	2
1	yr_	male	right eye	45	6003000	all same	array	180	1	0	1168	381	1168	381	13	13	4	2	2000	2000	19933939	1	0	3	4	156	0	172	484	0	1	214	999999999	0	0	0	10	0	0	0	1118	0	0	0	99399	0	0	1	4
1	yr_	male	right eye	46	4222000	all diff	array	0	1	0	1442	761	1442	761	13	13	4	2	2000	2000	999	0	0	0	3	0	0	0	1300	0	1	292	1	1	0	0	0	360	0	0	0	0	0	0	0	0	0	0	0
1	yr_	male	right eye	47	8003000	all same	screen	90	1	0	911	372	911	372	13	13	2	4	2000	2000	91	1	0	0	1	1350	0	0	370	0	0	0	993399933	0	0	4	5	0	0	733	536	0	1	190	9	0	0	0	1
1	yr_	male	right eye	48	3612000	1&3 same	array	180	0	0			4650	2417	29	32	4	2	2000	2000	91139	2	0	1	2	776	0	252	125	0	1	252	9	0	0	0	1	0	0	0	167	0	0	0	193399999	1	0	2	14
1	yr_	male	right eye	49	6003000	all same	array	90	1	0	1105	293	1105	293	13	13	2	2	2000	2000	919191	3	0	0	3	816	0	0	666	0	0	0	1	1	0	0	0	448	0	0	0	0	0	0	99919	1	0	0	4
1	yr_	male	right eye	50	6100000	1&2 same	array	90	1	0	870	401	870	401	13	13	4	2	2000	2000	999399	0	0	1	5	0	0	238	340	0	2	74	9999	0	0	0	4	0	0	0	431	0	1	153	29	0	1	0	1
1	yr_	male	right eye	51	8101000	1&2 same	screen	90	1	0	890	301	890	301	13	13	2	2	2000	2000	91219993	2	1	1	4	350	280	134	668	0	2	288	93999	0	0	1	4	0	0	148	602	0	0	0	11	2	0	0	0
1	yr_	male	right eye	52	5112000	all diff	screen	90	1	0	1177	789	1177	789	13	13	2	4	2000	2000	139	1	0	1	1	326	0	452	340	0	1	326	993	0	0	1	2	0	0	38	212	0	0	0	19	1	0	0	1
1	yr_	male	right eye	53	4902000	2&3 same	screen	0	1	0	1617	611	1617	611	13	13	4	4	2000	2000	9119	2	0	0	2	770	0	0	729	0	0	0	93399	0	0	2	3	0	0	360	384	0	1	182	399	0	0	1	2
1	yr_	male	right eye	54	8001000	all same	screen	0	1	0	864	361	864	361	13	13	2	4	2000	2000	192199	2	1	0	3	382	178	0	422	0	0	0	9999	0	0	0	4	0	0	0	304	0	1	166	12	1	1	0	0
1	yr_	male	right eye	55	3712000	2&3 same	array	0	1	0	1097	351	1097	351	13	13	2	2	2000	2000	1111919	5	0	0	2	404	0	0	54	0	0	0	3	0	0	1	0	0	0	174	0	0	0	0	193	1	0	1	1
1	yr_	male	right eye	56	4912000	2&3 same	screen	180	1	0	4326	392	4326	392	13	13	4	4	2000	2000	911199	3	0	0	3	1052	0	0	147	0	1	542	233333333	0	1	8	0	0	232	481	0	0	0	0	299999999	0	1	0	8
1	yr_	male	right eye	57	8102000	1&2 same	screen	0	1	0	1405	621	1405	621	13	13	4	4	2000	2000	99911119	4	0	0	4	790	0	0	239	0	0	0	933339	0	0	4	2	0	0	338	108	0	1	22	13	1	0	1	0
1	yr_	male	right eye	58	4802000	1&3 same	screen	270	1	0	1334	810	1334	810	13	13	2	4	2000	2000	99911919	3	0	0	5	670	0	0	663	0	3	470	39	0	0	1	1	0	0	146	232	0	0	0	99999	0	0	0	5
1	yr_	male	right eye	59	8203000	1&2 same	screen	0	1	0	975	572	975	572	13	13	2	4	2000	2000	112319	3	1	1	1	286	166	560	32	0	0	0	93999	0	0	1	4	0	0	162	442	0	0	0	122	1	2	0	0
1	yr_	male	right eye	60	6003000	all same	array	270	1	0	975	550	975	550	13	13	4	2	2000	2000	1	1	0	0	0	218	0	0	0	0	0	0	21	1	1	0	0	3	108	0	0	0	0	0	33	0	0	2	0
1	ys_	male	left eye	1	5222000	1&3 same	screen	270	1	0	1312	841	1312	841	13	13	4	4	2000	2000	11211	4	1	0	0	1426	264	0	0	0	0	0	22239	0	3	1	1	0	1216	316	6	0	0	0	123	1	1	1	0
1	ys_	male	left eye	2	3712000	2&3 same	array	270	1	0	1154	831	1154	831	13	13	4	2	2000	2000	1212	2	2	0	0	674	1018	0	0	0	0	0	22299	0	3	0	2	0	866	0	684	0	0	0	113	2	0	1	0
1	ys_	male	left eye	3	4332000	2&3 same	array	0	1	0	951	512	951	512	13	13	2	4	2000	2000	1121122	4	3	0	0	740	764	0	0	0	2	536	3333239	0	1	5	1	0	232	1214	34	0	1	232	1233	1	1	2	0
1	ys_	male	left eye	4	5432000	all diff	screen	270	1	0	837	350	837	350	13	13	2	2	2000	2000	1191	3	0	0	1	1595	0	0	116	0	0	0	23393	0	1	3	1	0	150	1247	144	0	0	0	13	1	0	1	0
1	ys_	male	left eye	5	3702000	2&3 same	array	180	1	0	1118	762	1118	762	13	13	2	2	2000	2000	1211	3	1	0	0	1437	276	0	0	0	1	206	3339	0	0	3	1	0	0	1216	387	0	0	0	123	1	1	1	0
1	ys_	male	left eye	6	4802000	1&3 same	screen	270	1	0	1074	681	1074	681	13	13	2	4	2000	2000	112222	2	4	0	0	332	1220	0	0	0	0	0	3229291	1	3	1	2	90	614	274	432	0	1	274	223	0	2	1	0
1	ys_	male	left eye	7	3612000	1&3 same	array	90	1	0	1047	622	1047	622	13	13	2	4	2000	2000	1222	1	3	0	0	334	1307	0	0	0	0	0	32223	0	3	2	0	0	1040	581	0	0	0	0	113	2	0	1	0
1	ys_	male	left eye	8	6100000	1&2 same	array	90	1	0	1017	610	1017	610	13	13	4	2	2000	2000	12212	2	3	0	0	674	790	0	0	0	0	0	222	0	3	0	0	0	1589	0	0	0	1	462	1123	2	1	1	0
1	ys_	male	left eye	9	8401000	all same	screen	0	1	0	734	431	734	431	13	13	4	2	2000	2000	12212	2	3	0	0	568	960	0	0	0	1	132	299	0	1	0	2	0	646	0	848	0	1	336	3	0	0	1	0
1	ys_	male	left eye	10	5420000	all diff	screen	180	1	0	1128	811	1128	811	13	13	2	4	2000	2000	1211	3	1	0	0	1430	268	0	0	0	0	0	33939	0	0	3	2	0	0	984	455	0	1	372	113	2	0	1	0
1	ys_	male	left eye	11	4222000	all diff	array	0	1	0	690	421	690	421	13	13	4	2	2000	2000	12121	3	2	0	0	560	914	0	0	0	0	0	323239	0	2	3	1	0	638	722	107	0	0	0	3	0	0	1	0
1	ys_	male	left eye	12	3612000	1&3 same	array	180	1	0	1520	801	1520	801	13	13	4	4	2000	2000	122122	2	4	0	0	520	978	0	0	0	0	0	3239	0	1	2	1	0	718	564	222	0	0	0	1193	2	0	1	1
1	ys_	male	left eye	13	6003000	all same	array	270	1	0	1196	859	1196	859	13	13	4	2	2000	2000	1121	3	1	0	0	1172	286	0	0	0	0	0	9211	2	1	0	1	1050	238	0	152	0	0	0	113	2	0	1	0
1	ys_	male	left eye	14	8402000	all same	screen	270	1	0	1024	649	1024	649	13	13	2	4	2000	2000	1222	1	3	0	0	190	1447	0	0	0	1	190	323232	0	3	3	0	0	742	910	0	0	0	0	12	1	1	0	0
1	ys_	male	left eye	15	6203000	1&2 same	array	90	1	0	1046	769	1046	769	13	13	4	4	2000	2000	122	1	2	0	0	358	1195	0	0	0	0	0	2922	0	3	0	1	0	765	0	774	0	1	261	119	2	0	0	1
1	ys_	male	left eye	16	4030000	1&3 same	array	0	1	0	792	470	792	470	13	13	2	4	2000	2000	1211	3	1	0	0	1042	508	0	0	0	0	0	32929	0	2	1	2	0	636	184	696	0	0	0	123	1	1	1	0
1	ys_	male	left eye	17	8001000	all same	screen	0	1	0	870	552	870	552	13	13	2	4	2000	2000	1221212	3	4	0	0	576	910	0	0	0	0	0	3339	0	0	3	1	0	0	1330	182	0	0	0	123	1	1	1	0
1	ys_	male	left eye	18	8003000	all same	screen	90	1	0	1040	711	1040	711	13	13	2	4	2000	2000	1212	2	2	0	0	310	1274	0	0	0	0	0	3232333	0	2	5	0	0	372	1072	0	0	1	166	112	2	1	0	0
1	ys_	male	left eye	19	5532000	2&3 same	screen	90	1	0	997	471	997	471	13	13	4	4	2000	2000	122121	3	3	0	0	615	900	0	0	0	1	104	323299	0	2	2	2	0	546	582	270	0	0	0	3	0	0	1	0
1	ys_	male	left eye	20	3600000	1&3 same	array	0	1	0	757	440	757	440	13	13	4	4	2000	2000	121121	4	2	0	0	1041	478	0	0	0	0	0	32399	0	1	2	2	0	320	550	792	0	0	0	3	0	0	1	0
1	ys_	male	left eye	21	6203000	1&2 same	array	0	1	0	679	391	679	391	13	13	2	2	2000	2000	1212	2	2	0	0	436	1132	0	0	0	1	234	221122	2	4	0	0	102	1174	0	0	0	0	0	33	0	0	2	0
1	ys_	male	left eye	22	4912000	2&3 same	screen	180	1	0	1018	730	1018	730	13	13	4	4	2000	2000	91222	1	3	0	1	260	1334	0	204	0	0	0	32212	1	3	1	0	278	1051	172	0	0	1	172	113	2	0	1	0
1	ys_	male	left eye	23	6002000	all same	array	180	1	0	1200	832	1200	832	13	13	2	2	2000	2000	12222	1	4	0	0	492	1218	0	0	0	0	0	233	0	1	2	0	0	416	1151	0	0	1	811	123	1	1	1	0
1	ys_	male	left eye	24	8403000	all same	screen	270	1	0	1004	610	1004	610	13	13	2	2	2000	2000	122221	2	4	0	0	616	934	0	0	0	0	0	223232	0	4	2	0	0	889	566	0	0	0	0	23	0	1	1	0
1	ys_	male	left eye	25	6103000	1&2 same	array	180	1	0	1280	860	1280	860	13	13	2	4	2000	2000	11222	2	3	0	0	484	1086	0	0	0	0	0	2322	0	3	1	0	0	1018	676	0	0	0	0	1913	2	0	1	1
1	ys_	male	left eye	26	4902000	2&3 same	screen	0	1	0	809	461	809	461	13	13	4	4	2000	2000	12222	1	4	0	0	138	1295	0	0	0	0	0	92222	0	4	0	1	0	1528	0	144	0	1	376	13	1	0	1	0
1	ys_	male	left eye	27	6301000	1&2 same	array	270	1	0	947	542	947	542	13	13	4	2	2000	2000	12212	2	3	0	0	670	836	0	0	0	0	0	3339	0	0	3	1	0	0	1216	288	0	0	0	113	2	0	1	0
1	ys_	male	left eye	28	5520000	2&3 same	screen	270	1	0	928	522	928	522	13	13	4	4	2000	2000	12121	3	2	0	0	637	880	0	0	0	1	568	932939	0	1	2	3	0	178	866	382	0	0	0	11	2	0	0	0
1	ys_	male	left eye	29	8101000	1&2 same	screen	90	1	0	1625	791	1625	791	13	13	2	2	2000	2000	912221	2	3	0	1	359	1338	0	176	0	0	0	32229	0	3	1	1	0	1276	146	135	0	1	754	191393	2	0	2	2
1	ys_	male	left eye	30	4332000	2&3 same	array	180	1	0	1629	1009	1629	1009	13	13	4	2	2000	2000	1222	1	3	0	0	302	1284	0	0	0	0	0	3222	0	3	1	0	0	1405	146	0	0	0	0	111213	4	1	1	0
1	ys_	male	left eye	31	4320000	2&3 same	array	270	1	0	1083	720	1083	720	13	13	4	4	2000	2000	121212	3	3	0	0	618	853	0	0	0	0	0	32239	0	2	2	1	0	490	958	31	0	0	0	23	0	1	1	0
1	ys_	male	left eye	32	3800000	all diff	array	180	1	0	1095	542	1095	542	13	13	2	2	2000	2000	11212	3	2	0	0	576	942	0	0	0	0	0	23939	0	1	2	2	0	404	756	300	0	0	0	13	1	0	1	0
1	ys_	male	left eye	33	5002000	all diff	screen	90	1	0	1902	731	1902	731	13	13	4	2	2000	2000	12222	1	4	0	0	248	1191	0	0	0	0	0	2212	1	3	0	0	182	1366	0	0	0	0	0	1123191	4	1	1	1
1	ys_	male	left eye	34	4020000	1&3 same	array	0	1	0	798	500	798	500	13	13	4	2	2000	2000	9112212	3	3	0	1	784	708	0	196	0	0	0	323939	0	1	3	2	0	180	638	621	0	0	0	2	0	1	0	0
1	ys_	male	left eye	35	8102000	1&2 same	screen	0	1	0	920	571	920	571	13	13	4	4	2000	2000	11222	2	3	0	0	288	1269	0	0	0	0	0	3233	0	1	3	0	0	324	1243	0	0	0	0	113	2	0	1	0
1	ys_	male	left eye	36	3812000	all diff	array	90	1	0	1139	821	1139	821	13	13	2	4	2000	2000	11211	4	1	0	0	1071	370	0	0	0	0	0	33939	0	0	3	2	0	0	1256	243	0	1	93	123	1	1	1	0
1	ys_	male	left eye	37	4900000	2&3 same	screen	90	1	0	898	610	898	610	13	13	4	2	2000	2000	1212	2	2	0	0	436	1113	0	0	0	0	0	921329	1	2	1	2	158	578	232	460	0	2	336	9	0	0	0	1
1	ys_	male	left eye	38	8002000	all same	screen	180	0	0			1194	861	29	39	2	4	2000	2000	111212	4	2	0	0	880	635	0	0	0	1	258	33393	0	0	4	1	0	0	1237	208	0	0	0	199	1	0	0	2
1	ys_	male	left eye	39	5012000	all diff	screen	270	0	0			1335	1080	29	39	2	2	2000	2000	122	1	2	0	0	314	1271	0	0	0	0	0	22329	0	3	1	1	0	1138	420	81	0	1	420	199	1	0	0	2
[truncated: 4,021 more rows]
[truncated: 14 more columns]
